# Supplementary material for: (2S,4R,5S)-5-Allyl-4-hydroxy­tetra­hydro-2-furylmethyl p-toluene­sulfonate
Source: Acta Crystallogr Sect E Struct Rep Online. 2009 Jun 6;65(Pt 7):o1456. doi: 10.1107/S160053680902011X (PMC2969513; doi:10.1107/S160053680902011X)
Supplement: Supplementary file 1 [file e-65-o1456-sup1.cif]

##############################################################################
###                                                                        ###
###        Electronic paper (Acta Crystallographica Section E)             ###
###                                                                        ###
##############################################################################
#                                                                            #
# This CIF contains the data in a paper accepted for publication in Acta     #
# Crystallographica Section E. It conforms to the requirements of Notes      #
# for Authors for Section E, and has been peer reviewed under the auspices   #
# of the IUCr Commission on Journals.                                        #
#                                                                            #
# Full details of the Crystallographic Information File format               #
# are given in the paper "The Crystallographic Information File (CIF):       #
# a New Standard Archive File for Crystallography" by S. R. Hall, F. H.      #
# Allen and I. D. Brown [Acta Cryst. (1991), A47, 655-685].                  #
#                                                                            #
# The current version of the core CIF dictionary is obtainable from          #
# ftp://ftp.iucr.org/pub/cif_core.dic. The current version number is 2.4.    #
#                                                                            #
# Software is freely available for graphical display of the structure(s) in  #
# this CIF.  For information consult the CIF home page http://www.iucr.org/  #
# cif/home.html                                                              #
#                                                                            #
# This file may be used for bona fide research purposes within the           #
# scientific community so long as proper attribution is given to the journal # 
# article from which it was obtained.                                        #
#                                                                            #
##############################################################################
                                             
data_I
_audit_creation_method     SHELXL-97
_chemical_name_systematic
;
(2<i>S</i>,4<i>R</i>,5<i>S</i>)-5-Allyl-4-hydroxytetrahydro-2-furylmethyl
<i>p</i>-toluenesulfonate
;
_chemical_name_common     ?
_chemical_formula_moiety     'C15 H20 O5 S'
_chemical_formula_sum     'C15 H20 O5 S'
_chemical_formula_iupac     'C15 H20 O5 S'
_chemical_formula_weight     312.37
_chemical_melting_point     ?
_symmetry_cell_setting     monoclinic
_symmetry_space_group_name_H-M     'P 21'
_symmetry_space_group_name_Hall     'P 2yb'
loop_
    _symmetry_equiv_pos_as_xyz
    'x, y, z'
    '-x, y+1/2, -z'
_cell_length_a     5.9420(12)
_cell_length_b     16.966(3)
_cell_length_c     8.1980(19)
_cell_angle_alpha     90.00
_cell_angle_beta     100.09(2)
_cell_angle_gamma     90.00
_cell_volume     813.7(3)
_cell_formula_units_Z     2
_cell_measurement_reflns_used     40
_cell_measurement_theta_min     4.811
_cell_measurement_theta_max     24.663
_cell_measurement_temperature     293(2)
_exptl_crystal_description     prism
_exptl_crystal_colour     colorless
_exptl_crystal_size_max     0.6
_exptl_crystal_size_mid     0.4
_exptl_crystal_size_min     0.3
_exptl_crystal_density_diffrn     1.275
_exptl_crystal_density_meas     ?
_exptl_crystal_density_method     'not measured'
_exptl_crystal_F_000     332
_exptl_absorpt_coefficient_mu     0.216
_exptl_absorpt_correction_type     'none'
_exptl_absorpt_process_details     ?
_exptl_absorpt_correction_T_min     ?
_exptl_absorpt_correction_T_max     ?
_exptl_special_details
;
;
_diffrn_ambient_temperature     293(2)
_diffrn_radiation_type     MoK\a
_diffrn_radiation_wavelength     0.71073
_diffrn_radiation_source     'fine-focus sealed tube'
_diffrn_radiation_monochromator     graphite
_diffrn_measurement_device_type     'Bruker P4'
_diffrn_measurement_method     '2\q/\w'
_diffrn_detector_area_resol_mean     ?
_diffrn_reflns_number     2127
_diffrn_reflns_av_R_equivalents     0.0300
_diffrn_reflns_av_sigmaI/netI     0.0627
_diffrn_reflns_theta_min     2.40
_diffrn_reflns_theta_max     25.49
_diffrn_reflns_theta_full     25.49
_diffrn_measured_fraction_theta_max     0.945
_diffrn_measured_fraction_theta_full     0.945
_diffrn_reflns_limit_h_min     -1
_diffrn_reflns_limit_h_max     7
_diffrn_reflns_limit_k_min     -1
_diffrn_reflns_limit_k_max     20
_diffrn_reflns_limit_l_min     -9
_diffrn_reflns_limit_l_max     9
_diffrn_standards_number     3
_diffrn_standards_interval_count     97
_diffrn_standards_interval_time     ?
_diffrn_standards_decay_%     7
_refine_special_details
;
Refinement of <i>F</i>^2^ against ALL reflections. The weighted <i>R</i>-factor
<i>wR</i> and goodness of fit <i>S</i> are based on <i>F</i>^2^, conventional
<i>R</i>-factors <i>R</i> are based on <i>F</i>, with <i>F</i> set to zero for
negative <i>F</i>^2^. The threshold expression of <i>F</i>^2^ >
2\s(<i>F</i>^2^) is used only for calculating <i>R</i>-factors(gt) <i>etc</i>.
and is not relevant to the choice of reflections for refinement.
<i>R</i>-factors based on <i>F</i>^2^ are statistically about twice as large
as those based on <i>F</i>, and <i>R</i>- factors based on ALL data will be
even larger.
;
_reflns_number_total     1575
_reflns_number_gt     1099
_reflns_threshold_expression     I>2\s(I)
_refine_ls_structure_factor_coef     Fsqd
_refine_ls_matrix_type     full
_refine_ls_R_factor_all     0.0833
_refine_ls_R_factor_gt     0.0547
_refine_ls_wR_factor_gt     0.1045
_refine_ls_wR_factor_ref     0.1264
_refine_ls_goodness_of_fit_ref     1.071
_refine_ls_restrained_S_all     1.071
_refine_ls_number_reflns     1575
_refine_ls_number_parameters     194
_refine_ls_number_restraints     1
_refine_ls_hydrogen_treatment     mixed
_refine_ls_weighting_scheme     calc
_refine_ls_weighting_details
         'calc w=1/[\s^2^(Fo^2^)+(0.0261P)^2^+0.5527P] where P=(Fo^2^+2Fc^2^)/3'
_atom_sites_solution_hydrogens     geom
_atom_sites_solution_primary     direct
_atom_sites_solution_secondary     difmap
_refine_ls_shift/su_max     0.000
_refine_ls_shift/su_mean     0.000
_refine_diff_density_max     0.260
_refine_diff_density_min     -0.229
_refine_ls_extinction_method     none
_refine_ls_extinction_coef     ?
_refine_ls_abs_structure_details     'Flack (1983), 97 Friedel pairs'
_refine_ls_abs_structure_Flack     -0.1(2)
loop_
    _atom_type_symbol
    _atom_type_description
    _atom_type_scat_dispersion_real
    _atom_type_scat_dispersion_imag
    _atom_type_scat_source
    'C' 'C' 0.0033 0.0016
                         'International Tables Vol C Tables 4.2.6.8 and 6.1.1.4'
    'H' 'H' 0.0000 0.0000
                         'International Tables Vol C Tables 4.2.6.8 and 6.1.1.4'
    'O' 'O' 0.0106 0.0060
                         'International Tables Vol C Tables 4.2.6.8 and 6.1.1.4'
    'S' 'S' 0.1246 0.1234
                         'International Tables Vol C Tables 4.2.6.8 and 6.1.1.4'
_computing_data_collection     'XSCANS (Siemens, 1994)'
_computing_cell_refinement     'XSCANS (Siemens, 1994)'
_computing_data_reduction     'XSCANS (Siemens, 1994)'
_computing_structure_solution     'SIR2004 (Burla <i>et al.</i>,  2005)'
_computing_structure_refinement     'SHELXL97 (Sheldrick, 2008)'
_computing_molecular_graphics     'ORTEP-3 for Windows (Farrugia, 1997)'
_computing_publication_material     'WinGX (Farrugia, 1999)'
loop_
    _atom_site_type_symbol
    _atom_site_label
    _atom_site_fract_x
    _atom_site_fract_y
    _atom_site_fract_z
    _atom_site_U_iso_or_equiv
    _atom_site_adp_type
    _atom_site_calc_flag
    _atom_site_refinement_flags
    _atom_site_occupancy
    _atom_site_disorder_assembly
    _atom_site_disorder_group
    S S1 0.2153(3) 0.44181(11) 0.35980(19) 0.0535(4) Uani d . 1 . .
    O O4 -0.0229(6) 0.4463(4) 0.3656(5) 0.0664(12) Uani d . 1 . .
    O O2 0.2892(7) 0.5318(3) 0.3599(6) 0.0586(12) Uani d . 1 . .
    C C9 0.3645(10) 0.4054(4) 0.5478(7) 0.0456(14) Uani d . 1 . .
    O O1 0.5274(7) 0.6525(3) 0.5384(7) 0.0707(15) Uani d . 1 . .
    O O3 0.2936(8) 0.4018(3) 0.2256(5) 0.0673(14) Uani d . 1 . .
    O O5 1.1076(9) 0.7133(4) 0.5830(9) 0.092(2) Uani d . 1 . .
    C C10 0.5693(10) 0.3653(4) 0.5528(8) 0.0488(15) Uani d . 1 . .
    H H10 0.6287 0.3575 0.4564 0.059 Uiso calc R 1 . .
    C C4 0.5632(11) 0.6353(4) 0.3722(9) 0.0615(19) Uani d . 1 . .
    H H4 0.4558 0.6660 0.2926 0.074 Uiso calc R 1 . .
    C C11 0.6847(12) 0.3367(4) 0.7038(9) 0.0611(19) Uani d . 1 . .
    H H11 0.8222 0.3100 0.7077 0.073 Uiso calc R 1 . .
    C C14 0.2741(12) 0.4168(4) 0.6894(8) 0.0614(19) Uani d . 1 . .
    H H14 0.1377 0.4441 0.6860 0.074 Uiso calc R 1 . .
    C C2 0.9228(11) 0.6608(4) 0.5423(10) 0.065(2) Uani d . 1 . .
    H H2 0.9719 0.6073 0.5770 0.077 Uiso calc R 1 . .
    C C5 0.5240(11) 0.5496(4) 0.3390(9) 0.0626(19) Uani d . 1 . .
    H H5A 0.5446 0.5370 0.2271 0.075 Uiso calc R 1 . .
    H H5B 0.6317 0.5186 0.4158 0.075 Uiso calc R 1 . .
    C C3 0.8076(12) 0.6601(5) 0.3629(10) 0.075(2) Uani d . 1 . .
    H H3A 0.8799 0.6225 0.2994 0.090 Uiso calc R 1 . .
    H H3B 0.8110 0.7119 0.3135 0.090 Uiso calc R 1 . .
    C C13 0.3905(13) 0.3868(5) 0.8364(9) 0.070(2) Uani d . 1 . .
    H H13 0.3274 0.3931 0.9317 0.084 Uiso calc R 1 . .
    C C12 0.5976(12) 0.3476(5) 0.8486(8) 0.065(2) Uani d . 1 . .
    C C1 0.7298(11) 0.6868(5) 0.6323(10) 0.068(2) Uani d . 1 . .
    H H1 0.7159 0.7442 0.6244 0.082 Uiso calc R 1 . .
    C C15 0.7242(14) 0.3163(6) 1.0118(9) 0.092(3) Uani d . 1 . .
    H H15A 0.7423 0.2603 1.0040 0.138 Uiso calc R 1 . .
    H H15B 0.6388 0.3280 1.0980 0.138 Uiso calc R 1 . .
    H H15C 0.8719 0.3408 1.0370 0.138 Uiso calc R 1 . .
    C C7 0.765(2) 0.5786(7) 0.8486(12) 0.100(3) Uani d . 1 . .
    H H7 0.6437 0.5466 0.8007 0.120 Uiso calc R 1 . .
    C C6 0.7504(16) 0.6637(5) 0.8113(11) 0.088(3) Uani d . 1 . .
    H H6A 0.8857 0.6888 0.8728 0.106 Uiso calc R 1 . .
    H H6B 0.6196 0.6849 0.8526 0.106 Uiso calc R 1 . .
    C C8 0.938(2) 0.5455(8) 0.9454(12) 0.135(5) Uani d . 1 . .
    H H8A 1.0609 0.5760 0.9949 0.162 Uiso calc R 1 . .
    H H8B 0.9375 0.4915 0.9645 0.162 Uiso calc R 1 . .
    H H5O 1.26(2) 0.695(7) 0.578(14) 0.162 Uiso d . 1 . .
loop_
    _atom_site_aniso_label
    _atom_site_aniso_U_11
    _atom_site_aniso_U_22
    _atom_site_aniso_U_33
    _atom_site_aniso_U_12
    _atom_site_aniso_U_13
    _atom_site_aniso_U_23
    S1 0.0460(8) 0.0574(9) 0.0559(9) -0.0012(9) 0.0053(7) 0.0015(10)
    O4 0.038(2) 0.080(3) 0.081(3) -0.001(3) 0.010(2) 0.008(4)
    O2 0.044(2) 0.050(3) 0.084(3) -0.003(2) 0.017(2) 0.008(2)
    C9 0.046(3) 0.043(3) 0.048(3) -0.006(3) 0.008(3) 0.002(3)
    O1 0.035(2) 0.087(4) 0.093(4) -0.009(3) 0.020(2) -0.010(3)
    O3 0.078(3) 0.079(3) 0.046(2) -0.003(3) 0.013(2) -0.015(2)
    O5 0.050(3) 0.082(4) 0.146(5) -0.010(3) 0.022(4) -0.015(4)
    C10 0.042(4) 0.052(4) 0.054(4) -0.004(3) 0.013(3) -0.005(3)
    C4 0.049(4) 0.052(4) 0.082(5) 0.005(3) 0.009(4) 0.016(4)
    C11 0.053(4) 0.059(5) 0.068(4) 0.008(4) 0.000(3) 0.009(4)
    C14 0.062(4) 0.073(5) 0.051(4) 0.010(4) 0.013(3) -0.006(3)
    C2 0.033(3) 0.051(4) 0.109(6) -0.001(3) 0.012(4) 0.001(4)
    C5 0.048(4) 0.061(4) 0.083(5) 0.004(4) 0.021(4) 0.012(4)
    C3 0.056(4) 0.072(5) 0.102(6) -0.012(4) 0.028(4) 0.018(5)
    C13 0.068(5) 0.089(6) 0.055(4) 0.007(4) 0.017(4) -0.007(4)
    C12 0.062(5) 0.072(5) 0.057(4) -0.013(4) 0.000(3) -0.001(4)
    C1 0.041(4) 0.061(5) 0.104(6) 0.007(3) 0.017(4) 0.003(4)
    C15 0.091(6) 0.109(7) 0.066(5) -0.001(6) -0.010(4) 0.028(5)
    C7 0.117(9) 0.100(8) 0.080(6) -0.020(7) 0.014(6) -0.011(6)
    C6 0.076(6) 0.083(7) 0.108(7) -0.011(5) 0.022(5) -0.017(6)
    C8 0.181(12) 0.135(10) 0.088(7) 0.042(10) 0.023(8) 0.016(7)
_geom_special_details
;
All s.u.'s (except the s.u. in the dihedral angle between two l.s. planes) are
estimated using the full covariance matrix. The cell s.u.'s are taken into
account individually in the estimation of s.u.'s in distances, angles and
torsion angles; correlations between s.u.'s in cell parameters are only used
when they are defined by crystal symmetry. An approximate (isotropic)
treatment of cell s.u.'s is used for estimating s.u.'s involving l.s. planes.
;
loop_
    _geom_bond_atom_site_label_1
    _geom_bond_atom_site_label_2
    _geom_bond_site_symmetry_2
    _geom_bond_distance
    _geom_bond_publ_flag
    S1 O4 . 1.427(4) ?
    S1 O3 . 1.437(5) ?
    S1 O2 . 1.589(5) ?
    S1 C9 . 1.751(6) ?
    O2 C5 . 1.467(7) ?
    C9 C14 . 1.375(8) ?
    C9 C10 . 1.389(8) ?
    O1 C1 . 1.433(8) ?
    O1 C4 . 1.445(8) ?
    O5 C2 . 1.408(8) ?
    O5 H5O . 0.96(11) ?
    C10 C11 . 1.392(9) ?
    C10 H10 . 0.9300 ?
    C4 C5 . 1.490(10) ?
    C4 C3 . 1.526(9) ?
    C4 H4 . 0.9800 ?
    C11 C12 . 1.388(9) ?
    C11 H11 . 0.9300 ?
    C14 C13 . 1.378(9) ?
    C14 H14 . 0.9300 ?
    C2 C3 . 1.509(10) ?
    C2 C1 . 1.533(9) ?
    C2 H2 . 0.9800 ?
    C5 H5A . 0.9700 ?
    C5 H5B . 0.9700 ?
    C3 H3A . 0.9700 ?
    C3 H3B . 0.9700 ?
    C13 C12 . 1.386(10) ?
    C13 H13 . 0.9300 ?
    C12 C15 . 1.512(9) ?
    C1 C6 . 1.503(11) ?
    C1 H1 . 0.9800 ?
    C15 H15A . 0.9600 ?
    C15 H15B . 0.9600 ?
    C15 H15C . 0.9600 ?
    C7 C8 . 1.311(14) ?
    C7 C6 . 1.475(13) ?
    C7 H7 . 0.9300 ?
    C6 H6A . 0.9700 ?
    C6 H6B . 0.9700 ?
    C8 H8A . 0.9300 ?
    C8 H8B . 0.9300 ?
loop_
    _geom_angle_atom_site_label_1
    _geom_angle_atom_site_label_2
    _geom_angle_atom_site_label_3
    _geom_angle_site_symmetry_1
    _geom_angle_site_symmetry_3
    _geom_angle
    _geom_angle_publ_flag
    O4 S1 O3 . . 120.5(3) ?
    O4 S1 O2 . . 103.0(3) ?
    O3 S1 O2 . . 109.1(3) ?
    O4 S1 C9 . . 110.0(3) ?
    O3 S1 C9 . . 109.0(3) ?
    O2 S1 C9 . . 104.0(3) ?
    C5 O2 S1 . . 117.7(4) ?
    C14 C9 C10 . . 120.9(6) ?
    C14 C9 S1 . . 118.7(5) ?
    C10 C9 S1 . . 120.3(5) ?
    C1 O1 C4 . . 109.9(5) ?
    C2 O5 H5O . . 119(7) ?
    C9 C10 C11 . . 119.3(6) ?
    C9 C10 H10 . . 120.4 ?
    C11 C10 H10 . . 120.4 ?
    O1 C4 C5 . . 109.0(6) ?
    O1 C4 C3 . . 106.9(6) ?
    C5 C4 C3 . . 112.3(6) ?
    O1 C4 H4 . . 109.6 ?
    C5 C4 H4 . . 109.6 ?
    C3 C4 H4 . . 109.6 ?
    C12 C11 C10 . . 121.0(7) ?
    C12 C11 H11 . . 119.5 ?
    C10 C11 H11 . . 119.5 ?
    C9 C14 C13 . . 118.4(6) ?
    C9 C14 H14 . . 120.8 ?
    C13 C14 H14 . . 120.8 ?
    O5 C2 C3 . . 116.0(7) ?
    O5 C2 C1 . . 108.8(6) ?
    C3 C2 C1 . . 102.8(6) ?
    O5 C2 H2 . . 109.7 ?
    C3 C2 H2 . . 109.7 ?
    C1 C2 H2 . . 109.7 ?
    O2 C5 C4 . . 107.5(5) ?
    O2 C5 H5A . . 110.2 ?
    C4 C5 H5A . . 110.2 ?
    O2 C5 H5B . . 110.2 ?
    C4 C5 H5B . . 110.2 ?
    H5A C5 H5B . . 108.5 ?
    C2 C3 C4 . . 103.1(6) ?
    C2 C3 H3A . . 111.1 ?
    C4 C3 H3A . . 111.1 ?
    C2 C3 H3B . . 111.1 ?
    C4 C3 H3B . . 111.1 ?
    H3A C3 H3B . . 109.1 ?
    C14 C13 C12 . . 122.9(7) ?
    C14 C13 H13 . . 118.6 ?
    C12 C13 H13 . . 118.6 ?
    C13 C12 C11 . . 117.5(6) ?
    C13 C12 C15 . . 122.0(7) ?
    C11 C12 C15 . . 120.5(7) ?
    O1 C1 C6 . . 109.6(6) ?
    O1 C1 C2 . . 104.6(6) ?
    C6 C1 C2 . . 117.1(7) ?
    O1 C1 H1 . . 108.4 ?
    C6 C1 H1 . . 108.4 ?
    C2 C1 H1 . . 108.4 ?
    C12 C15 H15A . . 109.5 ?
    C12 C15 H15B . . 109.5 ?
    H15A C15 H15B . . 109.5 ?
    C12 C15 H15C . . 109.5 ?
    H15A C15 H15C . . 109.5 ?
    H15B C15 H15C . . 109.5 ?
    C8 C7 C6 . . 123.7(12) ?
    C8 C7 H7 . . 118.1 ?
    C6 C7 H7 . . 118.1 ?
    C7 C6 C1 . . 116.7(8) ?
    C7 C6 H6A . . 108.1 ?
    C1 C6 H6A . . 108.1 ?
    C7 C6 H6B . . 108.1 ?
    C1 C6 H6B . . 108.1 ?
    H6A C6 H6B . . 107.3 ?
    C7 C8 H8A . . 120.0 ?
    C7 C8 H8B . . 120.0 ?
    H8A C8 H8B . . 120.0 ?
loop_
    _geom_torsion_atom_site_label_1
    _geom_torsion_atom_site_label_2
    _geom_torsion_atom_site_label_3
    _geom_torsion_atom_site_label_4
    _geom_torsion_site_symmetry_1
    _geom_torsion_site_symmetry_2
    _geom_torsion_site_symmetry_3
    _geom_torsion_site_symmetry_4
    _geom_torsion
    _geom_torsion_publ_flag
    O4 S1 O2 C5 . . . . -174.5(5) ?
    O3 S1 O2 C5 . . . . -45.4(5) ?
    C9 S1 O2 C5 . . . . 70.8(5) ?
    O4 S1 C9 C14 . . . . -26.7(6) ?
    O3 S1 C9 C14 . . . . -160.7(5) ?
    O2 S1 C9 C14 . . . . 83.0(6) ?
    O4 S1 C9 C10 . . . . 152.9(5) ?
    O3 S1 C9 C10 . . . . 18.9(6) ?
    O2 S1 C9 C10 . . . . -97.4(5) ?
    C14 C9 C10 C11 . . . . -0.4(9) ?
    S1 C9 C10 C11 . . . . -179.9(5) ?
    C1 O1 C4 C5 . . . . 122.2(6) ?
    C1 O1 C4 C3 . . . . 0.6(8) ?
    C9 C10 C11 C12 . . . . 0.2(10) ?
    C10 C9 C14 C13 . . . . -0.6(10) ?
    S1 C9 C14 C13 . . . . 178.9(6) ?
    S1 O2 C5 C4 . . . . -170.4(5) ?
    O1 C4 C5 O2 . . . . 58.8(7) ?
    C3 C4 C5 O2 . . . . 177.0(5) ?
    O5 C2 C3 C4 . . . . -151.9(6) ?
    C1 C2 C3 C4 . . . . -33.3(8) ?
    O1 C4 C3 C2 . . . . 21.1(8) ?
    C5 C4 C3 C2 . . . . -98.3(8) ?
    C9 C14 C13 C12 . . . . 1.9(12) ?
    C14 C13 C12 C11 . . . . -2.0(12) ?
    C14 C13 C12 C15 . . . . 179.0(8) ?
    C10 C11 C12 C13 . . . . 0.9(11) ?
    C10 C11 C12 C15 . . . . 179.9(7) ?
    C4 O1 C1 C6 . . . . -148.3(6) ?
    C4 O1 C1 C2 . . . . -21.9(8) ?
    O5 C2 C1 O1 . . . . 158.0(6) ?
    C3 C2 C1 O1 . . . . 34.5(8) ?
    O5 C2 C1 C6 . . . . -80.5(9) ?
    C3 C2 C1 C6 . . . . 156.1(7) ?
    C8 C7 C6 C1 . . . . 120.2(11) ?
    O1 C1 C6 C7 . . . . 59.6(11) ?
    C2 C1 C6 C7 . . . . -59.3(12) ?
loop_
    _geom_hbond_atom_site_label_D
    _geom_hbond_atom_site_label_H
    _geom_hbond_atom_site_label_A
    _geom_hbond_site_symmetry_A
    _geom_hbond_distance_DH
    _geom_hbond_distance_HA
    _geom_hbond_distance_DA
    _geom_hbond_angle_DHA
    O5 H5O O1 1_655 0.96(11) 1.83(11) 2.782(7) 171(10)
    C5 H5B O4 1_655 0.97 2.49 3.188(8) 129
    C13 H13 O3 1_556 0.93 2.46 3.350(8) 161
data_global
_journal_date_recd_electronic     2009-05-08
_journal_date_accepted     2009-05-26
_journal_name_full     'Acta Crystallographica, Section E'
_journal_year     2009
_journal_volume     65
_journal_issue      7
_journal_page_first     o1456
_journal_page_last     o1456
_journal_paper_category     QO
_journal_coeditor_code     IS2418
_publ_contact_author_name     'Dr. A. Mendoza'
_publ_contact_author_address
;
Centro de Qu\'imica
ICUAP
Benem\'erita Universidad Aut\'onoma de Pueba
Puebla, Puebla
M\'exico
;
_publ_contact_author_email     angel.mendoza.m@gmail.com
_publ_contact_author_fax     '+52 222 229 55 00 ext 7397'
_publ_contact_author_phone     '+52 222 229 55 00 ext 7297'
_publ_section_title
;
(2<i>S</i>,4<i>R</i>,5<i>S</i>)-5-Allyl-4-hydroxytetrahydro-2-furylmethyl
<i>p</i>-toluenesulfonate
;
loop_
    _publ_author_name
    _publ_author_address
    'Paz-Morales, Evelyn'
;
Facultad de Ciencias Qu\'imicas
Benem\'erita Universidad Aut\'onoma de Puebla
Puebla, Pue.
Mexico
;
    'Sartillo-Piscil, Fernando'
;
Facultad de Ciencias Qu\'imicas
Benem\'erita Universidad Aut\'onoma de Puebla
Puebla, Pue.
Mexico
;
    'Mendoza, Angel'
;
Centro de Qu\'imica
ICUAP
Benem\'erita Universidad Aut\'onoma de Puebla
Puebla, Pue.
Mexico
;
