# Supplementary material for: (2S,4R,5S)-5-Allyl-4-hydroxy­tetra­hydro-2-furylmethyl p-toluene­sulfonate
Source: Acta Crystallogr Sect E Struct Rep Online. 2009 Jun 6;65(Pt 7):o1456. doi: 10.1107/S160053680902011X (PMC2969513; doi:10.1107/S160053680902011X)
Supplement: Supplementary file 2 [file e-65-o1456-Isup2.hkl]

#
# h,k,l, Fc-squared, Fo-squared, sigma(Fo-squared) and status flag
#
data_I
_shelx_title ' P21 in P2(1)'
_shelx_refln_list_code          4
_shelx_F_calc_maximum       93.23
_exptl_crystal_F_000       332.00
_reflns_d_resolution_high  0.8257
 
loop_
 _symmetry_equiv_pos_as_xyz
 'x, y, z'
 '-x, y+1/2, -z'
 
_cell_length_a     5.9420
_cell_length_b    16.9660
_cell_length_c     8.1980
_cell_angle_alpha  90.000
_cell_angle_beta  100.094
_cell_angle_gamma  90.000
 
_shelx_F_squared_multiplier     1.000
 
loop_
 _refln_index_h
 _refln_index_k
 _refln_index_l
 _refln_F_squared_calc
 _refln_F_squared_meas
 _refln_F_squared_sigma
 _refln_observed_status
   1  -1   0     1503.82     1420.53     43.20 o
   2  -1   0       16.43       20.29      3.42 o
   3  -1   0     1025.34      989.54     44.94 o
   4  -1   0       60.60       49.35      6.28 o
   5  -1   0       80.58       83.45      8.48 o
   6  -1   0       21.48       26.97      5.72 o
   7  -1   0       11.01       11.12      5.24 o
   1   0   0      762.01      753.33     22.61 o
   2   0   0      959.54      896.53     37.23 o
   3   0   0       13.85       10.33      4.67 o
   4   0   0      328.35      345.58     20.65 o
   5   0   0        0.03        0.00      1.84 o
   6   0   0       25.39       42.94      6.83 o
   7   0   0        1.19        0.00      2.18 o
   1   1   0     1477.81     1394.10     41.57 o
   2   1   0       16.61       17.05      3.18 o
   3   1   0     1024.85     1002.30     45.63 o
   4   1   0       57.13       60.30      6.32 o
   5   1   0       78.73       77.83      8.89 o
   6   1   0       21.36       12.05      5.97 o
   7   1   0       11.00        7.89      5.35 o
   0   2   0      810.33      846.84     36.63 o
   1   2   0      384.82      369.07     11.70 o
   2   2   0      651.17      681.40     28.15 o
   3   2   0      672.01      745.71     29.54 o
   4   2   0      182.01      176.17      9.94 o
   5   2   0      178.68      176.89     12.12 o
   6   2   0        6.35        1.21      2.17 o
   7   2   0        1.94        2.45      2.14 o
   1   3   0     8691.40     8259.42    114.58 o
   2   3   0      223.21      234.53      9.10 o
   3   3   0      200.59      213.12      9.17 o
   4   3   0      103.28       97.09      8.39 o
   5   3   0       93.28      105.13      9.79 o
   6   3   0       10.92        9.86      4.45 o
   7   3   0        2.32        5.40      3.27 o
   0   4   0     6765.81     7084.35    146.29 o
   1   4   0     2372.49     2339.59     68.49 o
   2   4   0      180.93      192.36      7.64 o
   3   4   0       75.96       64.78      5.62 o
   4   4   0       75.86       84.10      7.70 o
   5   4   0       50.78       54.01      8.62 o
   6   4   0       12.92        5.81      3.78 o
   1   5   0     1572.10     1512.63     42.43 o
   2   5   0      357.21      408.20     14.85 o
   3   5   0      286.33      286.50     12.24 o
   4   5   0      127.79      116.22      8.79 o
   5   5   0        4.69        0.14      1.61 o
   6   5   0       27.96       32.51      8.23 o
   0   6   0      548.62      502.16     24.10 o
   1   6   0      563.08      577.20     17.77 o
   2   6   0       88.26       90.76      7.03 o
   3   6   0      100.00      103.77      7.70 o
   4   6   0       99.92      101.88      8.58 o
   5   6   0      131.39      140.47     10.57 o
   6   6   0        4.72        5.91      3.18 o
   1   7   0     1491.65     1543.93     63.10 o
   2   7   0      509.85      547.66     19.47 o
   3   7   0       25.55       33.36      5.07 o
   4   7   0      209.85      223.89     12.01 o
   5   7   0       42.48       47.89      6.90 o
   6   7   0        3.80        8.80      3.38 o
   0   8   0     1813.49     1851.29     12.51 o
   1   8   0      689.79      738.96     22.70 o
   2   8   0      398.17      407.22     16.50 o
   3   8   0        6.05        7.01      3.45 o
   4   8   0      197.30      200.79     12.98 o
   5   8   0       28.30       27.66      7.39 o
   6   8   0        0.44        0.00      1.38 o
   1   9   0      496.30      499.68     14.64 o
   2   9   0      188.52      180.49     10.06 o
   3   9   0      290.01      289.48     16.37 o
   4   9   0      117.01      132.93     10.74 o
   6   9   0        8.51        9.05      5.25 o
   0  10   0      818.65      806.59     34.13 o
   1  10   0        2.56        1.00      0.97 o
   2  10   0      110.86      111.48      8.15 o
   3  10   0       99.15      102.00      9.39 o
   4  10   0       74.57       69.08      8.40 o
   5  10   0       24.82       18.92      7.22 o
   6  10   0        0.95        2.71      2.04 o
   1  11   0      203.49      200.30      9.94 o
   2  11   0      262.20      284.51     13.19 o
   3  11   0      228.93      220.03     12.98 o
   4  11   0       19.26       12.74      5.61 o
   5  11   0       18.56       10.31      5.24 o
   0  12   0       14.68       11.13      4.00 o
   1  12   0       33.33       40.09      4.10 o
   2  12   0      134.10      139.83     10.36 o
   3  12   0       17.81        8.04      4.12 o
   4  12   0       24.94        7.39      5.60 o
   5  12   0       18.09       16.70      5.97 o
   1  13   0       38.19       37.66      4.28 o
   2  13   0        8.34        8.25      4.14 o
   3  13   0       43.29       62.70      8.50 o
   4  13   0       31.39       44.62      7.66 o
   5  13   0        1.16        1.49      1.49 o
   0  14   0       44.88       32.65      7.03 o
   1  14   0       55.58       60.01      5.68 o
   2  14   0       22.88       11.10      5.17 o
   3  14   0       63.15       62.05      9.32 o
   4  14   0       14.83       11.35      4.95 o
   5  14   0       19.49       11.77      6.50 o
   1  15   0       15.64       17.81      3.87 o
   2  15   0       55.52       57.90      8.58 o
   3  15   0       11.77        7.59      3.92 o
   4  15   0        5.47        5.08      3.25 o
   0  16   0       14.19       10.72      4.57 o
   1  16   0        3.53        3.12      1.91 o
   2  16   0        4.50        7.30      4.00 o
   4  16   0       10.56        7.68      4.26 o
   1  17   0        1.19        0.00      0.98 o
   2  17   0        4.64        2.06      3.08 o
   3  17   0        2.30        5.45      2.81 o
   0  18   0       14.22        8.26      5.24 o
   1  18   0       16.92       10.10      3.44 o
   2  18   0        1.59        0.68      2.30 o
   3  18   0       11.97       13.17      5.88 o
   1  19   0        4.31        4.27      3.46 o
   2  19   0        2.58        0.00      1.74 o
   0  20   0       11.80        3.49      4.56 o
   1  20   0        0.47        0.00      1.25 o
  -7  -1   1       17.92       17.45      7.14 o
  -6  -1   1       35.01       36.94      7.99 o
  -5  -1   1        3.84        2.84      3.49 o
  -4  -1   1      222.29      251.35     14.22 o
  -3  -1   1      709.29      686.68     28.98 o
  -2  -1   1      366.64      361.90     19.95 o
  -1  -1   1     3481.88     3355.18     76.69 o
   0  -1   1      318.87      313.81      8.79 o
   1  -1   1      527.75      482.53     13.99 o
   2  -1   1      124.70      116.53      6.03 o
   3  -1   1      201.82      197.48      9.46 o
   4  -1   1      236.00      242.88     12.01 o
   5  -1   1       77.18       54.11      8.75 o
   6  -1   1        8.09       14.50      5.33 o
  -7   0   1        0.97        0.00      1.57 o
  -6   0   1        1.78        0.00      1.87 o
  -5   0   1       38.53       53.94      7.28 o
  -4   0   1       31.33       36.31      5.84 o
  -3   0   1      350.12      371.89     16.77 o
  -2   0   1      402.26      435.15     20.65 o
  -1   0   1     3861.31     3537.68    127.69 o
   0   0   1     7054.77     6555.07    106.63 o
   1   0   1     1445.34     1397.06     42.12 o
   2   0   1        0.28        0.27      0.83 o
   3   0   1     1402.68     1382.94     58.11 o
   4   0   1       82.19       85.75      8.27 o
   5   0   1       12.13        7.24      4.48 o
   6   0   1        0.26        3.58      1.79 o
  -7   1   1       18.18       17.41      6.52 o
  -6   1   1       35.39       48.43      7.70 o
  -5   1   1        3.08        7.24      3.81 o
  -4   1   1      221.91      224.78     14.59 o
  -3   1   1      712.51      702.13     30.99 o
  -2   1   1      359.21      362.23     15.63 o
  -1   1   1     3457.63     3244.71    118.57 o
   0   1   1      320.50      323.29     10.92 o
   1   1   1      533.72      493.59     14.26 o
   2   1   1      123.60      127.96      5.99 o
   3   1   1      201.65      214.07      9.44 o
   4   1   1      232.29      242.53     11.22 o
   5   1   1       78.54       74.32      8.33 o
   6   1   1        7.68        7.52      3.32 o
  -5   2   1      160.60      161.29     11.98 o
  -4   2   1      252.54      259.71     11.32 o
  -3   2   1      405.52      420.59     19.00 o
  -2   2   1     1018.61     1006.06     40.16 o
  -1   2   1      902.61      854.48     21.77 o
   0   2   1      390.79      370.42     18.97 o
   1   2   1      499.91      479.31     30.60 o
   2   2   1      123.09      132.14      7.87 o
   3   2   1       74.83       76.54      6.25 o
   4   2   1       76.98       82.39      7.44 o
   5   2   1       78.42       78.06      9.46 o
   6   2   1       13.37       12.94      4.91 o
  -6   3   1       21.32       19.32      5.74 o
  -5   3   1       60.86       80.43      8.60 o
  -4   3   1        4.93        3.78      2.36 o
  -3   3   1       77.80       82.69      5.88 o
  -2   3   1      171.92      172.23      7.35 o
  -1   3   1     1344.14     1234.92     31.29 o
   0   3   1     3205.03     3314.94     94.83 o
   1   3   1     1140.91     1122.50      7.43 o
   2   3   1      426.66      442.65     20.05 o
   3   3   1       35.99       46.22      5.21 o
   4   3   1      331.68      332.75     13.15 o
   5   3   1      100.68      120.93     10.57 o
   6   3   1        0.77        0.00      1.87 o
  -7   4   1        7.23        7.57      3.72 o
  -6   4   1       16.07       14.33      5.12 o
  -5   4   1        1.82        0.26      1.64 o
  -4   4   1      202.25      223.99     12.18 o
  -3   4   1      108.01      112.48      7.24 o
  -2   4   1      325.52      350.50     17.60 o
  -1   4   1      745.78      755.22     56.96 o
   0   4   1     5031.68     5044.01    103.54 o
   1   4   1      500.46      521.49     16.25 o
   2   4   1      239.51      229.17     11.23 o
   3   4   1      255.26      282.96     16.16 o
   4   4   1       16.78        8.40      4.67 o
   5   4   1       59.22       59.92      9.10 o
   6   4   1        2.12        1.49      2.37 o
  -6   5   1       20.22        9.90      4.59 o
  -5   5   1       96.14       91.45      9.63 o
  -4   5   1       85.17       81.86      7.48 o
  -3   5   1      285.39      267.76     14.72 o
  -2   5   1      104.70      109.97      6.83 o
  -1   5   1       59.01       53.95      2.77 o
   0   5   1      910.63      877.07     24.69 o
   1   5   1      340.69      338.21      9.74 o
   2   5   1       10.35        9.09      4.22 o
   3   5   1      142.22      145.58      8.81 o
   4   5   1       51.22       46.33      6.58 o
   5   5   1      179.16      168.51     12.75 o
   6   5   1       24.25       35.54      8.10 o
  -6   6   1       15.57        9.12      4.41 o
  -5   6   1      120.88      113.77     10.65 o
  -4   6   1      213.37      248.75     12.64 o
  -3   6   1      165.03      177.34      9.31 o
  -2   6   1      405.04      477.58     26.45 o
  -1   6   1      227.45      236.22      8.71 o
   0   6   1       58.81       47.08      5.37 o
   1   6   1       45.16       50.87      3.10 o
   2   6   1      262.69      265.96     12.65 o
   3   6   1       25.52       23.27      5.52 o
   4   6   1       69.92       50.16      7.25 o
   5   6   1       49.37       46.18      7.86 o
   6   6   1       30.74       26.38      8.64 o
  -6   7   1        4.40        6.83      3.66 o
  -5   7   1      159.98      144.27     11.63 o
  -4   7   1       22.43       22.83      6.25 o
  -3   7   1       53.70       60.03      5.94 o
  -2   7   1       47.55       46.82      4.70 o
  -1   7   1      716.08      701.87     35.00 o
   0   7   1      150.26      142.18      5.04 o
   1   7   1      675.56      692.42     22.10 o
   2   7   1        6.06        3.18      1.53 o
   3   7   1       20.84       27.97      5.17 o
   4   7   1      155.86      148.81     11.36 o
   5   7   1        6.29        5.74      3.08 o
   6   7   1        8.30        7.22      4.01 o
  -6   8   1       15.83        8.50      5.48 o
  -5   8   1       12.57       12.90      4.02 o
  -4   8   1      127.43      147.61     10.16 o
  -3   8   1       45.89       40.45      5.26 o
  -2   8   1      102.54      104.23      7.09 o
  -1   8   1      255.60      248.19      7.71 o
   0   8   1      232.88      260.81      9.44 o
   1   8   1      812.16      840.12     56.08 o
   2   8   1       96.88       94.89      7.40 o
   3   8   1       94.09       79.03      7.84 o
   4   8   1       65.87       71.54      8.14 o
   5   8   1       11.58        8.47      4.40 o
   6   8   1       13.41       10.79      4.28 o
  -6   9   1        6.32        3.59      3.49 o
  -5   9   1       49.49       39.27      8.75 o
  -4   9   1       37.38       34.62      6.44 o
  -3   9   1      365.85      386.42     14.64 o
  -2   9   1      132.89      140.78     10.49 o
  -1   9   1      137.36      136.20      5.67 o
   0   9   1      464.66      455.24     16.83 o
   1   9   1      178.65      169.24      6.46 o
   2   9   1       28.06       23.04      4.53 o
   3   9   1       43.47       39.94      5.93 o
   4   9   1       84.92       87.56      8.96 o
   5   9   1       29.86       17.07      6.43 o
   6   9   1        6.93       13.87      5.51 o
  -5  10   1        8.74        6.14      3.86 o
  -4  10   1      109.54      114.01      9.60 o
  -3  10   1       38.80       39.52      6.62 o
  -2  10   1       17.97       21.11      4.31 o
  -1  10   1      169.37      181.49     10.06 o
   0  10   1      336.75      351.12     11.87 o
   1  10   1       53.75       64.12      4.48 o
   2  10   1       36.87       24.99      5.20 o
   3  10   1       60.20       79.89      7.51 o
   4  10   1       15.36       15.07      5.42 o
   5  10   1        3.43        0.00      2.41 o
   6  10   1        8.44       13.17      5.61 o
  -6  11   1        2.21        0.00      1.91 o
  -5  11   1       25.91       22.15      6.26 o
  -4  11   1       65.51       68.52      9.28 o
  -3  11   1       62.15       66.37      7.54 o
  -2  11   1       15.02       20.81      4.31 o
  -1  11   1      174.08      180.59      7.06 o
   0  11   1      261.67      272.90     10.93 o
   1  11   1       77.33       80.96      6.43 o
   2  11   1      207.26      231.16     11.83 o
   3  11   1       42.91       51.53      7.08 o
   4  11   1       49.33       72.57      9.41 o
  -5  12   1        1.89        4.92      2.77 o
  -4  12   1      105.43      121.57     11.95 o
  -3  12   1       28.95       23.20      7.16 o
  -2  12   1       79.47       89.42      8.39 o
  -1  12   1       36.42       49.98      4.39 o
   0  12   1       62.11       52.39      4.57 o
   1  12   1      212.67      245.15      9.43 o
   2  12   1      126.08      149.53     10.41 o
   3  12   1       38.98       33.03      6.09 o
   5  12   1       16.58        9.08      5.11 o
  -5  13   1       23.12       13.34      6.10 o
  -4  13   1       13.78        5.72      3.46 o
  -3  13   1       49.26       61.91      8.76 o
  -2  13   1       26.89       17.31      6.65 o
  -1  13   1       52.84       52.83      4.72 o
   0  13   1       83.98       79.75      5.62 o
   1  13   1       32.62       45.59      4.51 o
   2  13   1       37.07       47.52      7.90 o
   3  13   1       30.44       31.03      6.90 o
   4  13   1       24.91       36.83      7.75 o
   5  13   1        7.22        0.64      3.17 o
  -5  14   1        0.69        0.00      2.20 o
  -4  14   1       45.19       55.40      9.84 o
  -3  14   1       22.01       25.07      6.63 o
  -2  14   1        3.98        3.45      2.29 o
  -1  14   1        4.80       12.35      3.22 o
   0  14   1       57.02       55.84      6.83 o
   1  14   1       80.23       69.47      6.04 o
   2  14   1       15.88       12.69      4.88 o
   3  14   1       27.75       24.59      7.89 o
   5  14   1       14.65       11.56      6.43 o
  -3  15   1       20.25       15.94      6.41 o
  -2  15   1       43.03       43.92      8.27 o
  -1  15   1       21.45       16.66      4.55 o
   0  15   1       35.64       52.20     13.82 o
   1  15   1        1.70        1.11      1.65 o
   2  15   1       77.85       86.86      9.91 o
   3  15   1       31.65       28.37      8.34 o
  -4  16   1       29.56       38.02      7.91 o
  -3  16   1        9.47        6.27      3.26 o
  -2  16   1       29.62       43.66      8.61 o
  -1  16   1        2.73        1.69      1.36 o
   0  16   1        1.19        0.00      1.78 o
   1  16   1       12.58       11.24      3.50 o
   2  16   1        4.47        4.92      2.59 o
   3  16   1       31.06       36.45      7.72 o
   4  16   1        0.33        0.00      1.13 o
  -1  17   1        3.54        1.65      1.47 o
   0  17   1       13.84        9.92      3.17 o
   1  17   1        1.70        0.00      1.52 o
   2  17   1        8.11        7.41      3.20 o
   3  17   1        5.14        1.40      2.18 o
  -3  18   1        4.34        0.00      1.97 o
  -2  18   1        2.14        0.00      0.66 o
  -1  18   1        2.38        2.74      2.18 o
   0  18   1        5.23        5.96      2.38 o
   1  18   1       31.94       49.75      6.63 o
   2  18   1        1.50        3.15      2.85 o
   3  18   1       14.03       17.58      6.78 o
  -2  19   1        5.75        6.72      2.98 o
  -1  19   1        4.96        5.32      3.18 o
   0  19   1        8.70        9.18      3.50 o
   1  19   1        0.38        2.37      2.24 o
   2  19   1        6.88        2.10      3.42 o
  -1  20   1       11.21       11.78      4.81 o
   0  20   1        2.68        0.00      1.56 o
   1  20   1       10.57        7.38      3.34 o
  -7  -1   2        4.41        5.10      3.08 o
  -6  -1   2        7.34        8.20      3.15 o
  -5  -1   2       33.13       38.61      7.23 o
  -4  -1   2      139.15      139.70      9.36 o
  -3  -1   2      115.88      115.50      8.25 o
  -2  -1   2      135.53      122.21      6.42 o
  -1  -1   2      171.71      155.53      5.78 o
   0  -1   2     3746.79     3526.74     81.79 o
   1  -1   2     1397.85     1343.15     46.46 o
   2  -1   2      130.37      131.56      7.39 o
   3  -1   2      128.48      145.33      8.35 o
   4  -1   2      112.36      132.48      9.00 o
   5  -1   2      175.44      191.52     13.19 o
   6  -1   2        8.24        3.03      3.13 o
  -7   0   2        0.87        5.72      2.60 o
  -6   0   2        4.66        2.70      2.51 o
  -5   0   2       27.73       36.02      5.82 o
  -4   0   2       31.44       39.80      6.16 o
  -3   0   2      220.65      231.30     13.38 o
  -2   0   2     1927.81     1963.38     68.60 o
  -1   0   2       33.63       26.27      5.62 o
   0   0   2        3.39        1.89      1.08 o
   1   0   2      158.23      151.23      5.12 o
   2   0   2      471.84      490.31     22.64 o
   3   0   2      578.12      629.45     27.20 o
   4   0   2       65.33       76.10      7.93 o
   6   0   2        0.09        8.12      3.29 o
  -7   1   2        4.66        3.12      3.15 o
  -6   1   2        7.04        3.96      2.65 o
  -5   1   2       34.47       32.21      6.88 o
  -4   1   2      141.03      135.63      9.55 o
  -3   1   2      118.88      105.94      6.76 o
  -2   1   2      143.49      138.67      6.28 o
  -1   1   2      171.77      171.79      5.69 o
   0   1   2     3766.63     3622.53     76.96 o
   1   1   2     1389.24     1335.21     54.46 o
   2   1   2      137.07      123.51      7.46 o
   3   1   2      125.50      129.39      9.91 o
   4   1   2      113.90       95.63      8.84 o
   5   1   2      176.35      210.89     12.69 o
   6   1   2        8.19        4.36      4.05 o
  -7   2   2        5.85        1.03      2.87 o
  -5   2   2       47.84       44.56      6.54 o
  -4   2   2      183.04      181.02      9.68 o
  -3   2   2      192.67      193.06     10.99 o
  -2   2   2      202.08      185.88     11.25 o
  -1   2   2     1165.99     1100.19      7.39 o
   0   2   2      832.95      862.97     22.72 o
   1   2   2      617.56      605.94     17.69 o
   2   2   2      127.40      123.24      7.10 o
   3   2   2       44.79       59.27      6.03 o
   4   2   2      325.58      320.90     14.33 o
   5   2   2       29.42       30.19      7.06 o
   6   2   2       14.41       15.09      6.12 o
  -7   3   2       16.13       14.99      7.65 o
  -6   3   2        8.30        5.75      3.84 o
  -5   3   2      107.32      124.17     10.47 o
  -4   3   2       99.18       99.71      8.09 o
  -3   3   2      219.61      216.96      9.67 o
  -2   3   2      215.32      211.54      8.90 o
  -1   3   2       57.13       59.26      5.48 o
   0   3   2     1474.42     1383.75     33.33 o
   1   3   2      801.24      776.87     22.92 o
   2   3   2        2.47        2.69      2.54 o
   3   3   2      113.71      113.00      8.19 o
   4   3   2      111.36      108.76      9.39 o
   5   3   2      229.84      238.11     15.62 o
   6   3   2        2.56        0.00      1.74 o
  -7   4   2        2.23        0.00      1.90 o
  -5   4   2       78.14       79.84      9.01 o
  -4   4   2       61.42       56.74      7.00 o
  -3   4   2      426.43      415.88     18.70 o
  -2   4   2      375.29      362.89     14.10 o
  -1   4   2      137.43      132.19      4.24 o
   0   4   2       46.67       39.64      6.17 o
   1   4   2      501.65      519.86     17.23 o
   2   4   2      715.17      695.34     34.19 o
   3   4   2      125.65      132.34      8.87 o
   4   4   2      285.81      270.23     16.93 o
   5   4   2        1.47        0.03      2.09 o
   6   4   2       26.03       16.72      7.35 o
  -6   5   2        1.24        6.67      2.61 o
  -5   5   2      116.78      108.14     10.55 o
  -4   5   2       23.87       20.32      4.69 o
  -3   5   2      114.01      120.13      7.48 o
  -2   5   2      127.59      131.51      7.39 o
  -1   5   2      237.84      231.03      7.43 o
   0   5   2      254.78      258.42      9.10 o
   1   5   2      704.56      714.87     36.67 o
   2   5   2       45.39       54.77      6.13 o
   3   5   2       63.44       66.58      6.52 o
   4   5   2       28.28       31.43      6.11 o
   5   5   2      126.36      145.42     11.93 o
  -6   6   2       21.46       28.19      7.22 o
  -5   6   2       25.55       16.10      6.19 o
  -4   6   2      186.59      200.89     11.61 o
  -3   6   2       56.19       60.60      5.77 o
  -2   6   2      387.17      414.91     20.46 o
  -1   6   2      309.89      272.57     15.26 o
   0   6   2      212.03      201.12     10.41 o
   1   6   2       22.09       19.86      3.16 o
   2   6   2      128.96      142.33      8.12 o
   3   6   2        5.87        2.29      2.43 o
   4   6   2      239.83      246.92     13.81 o
   5   6   2       15.52       12.94      5.89 o
   6   6   2       45.94       78.76     10.42 o
  -6   7   2       14.06        4.56      3.60 o
  -4   7   2      120.63      141.65      9.81 o
  -3   7   2       78.33       66.75      7.18 o
  -2   7   2        4.23        2.77      1.89 o
  -1   7   2      181.63      207.78      8.31 o
   0   7   2       34.68       51.91      7.15 o
   1   7   2       81.91       87.12      4.40 o
   2   7   2        1.39        0.94      1.06 o
   3   7   2      243.52      257.22     13.01 o
   4   7   2      105.77       90.74      9.91 o
   5   7   2       16.95       17.24      5.65 o
   6   7   2        3.32        5.72      3.52 o
  -6   8   2       17.50       15.45      5.67 o
  -5   8   2       11.95       13.09      4.58 o
  -4   8   2       73.32       84.15      8.81 o
  -3   8   2      253.07      247.86     12.25 o
  -2   8   2       64.18       70.39      6.45 o
  -1   8   2       17.83       14.52      4.03 o
   0   8   2       32.66       30.02      2.95 o
   1   8   2      185.88      192.26      8.92 o
   2   8   2       81.29       83.45      7.18 o
   3   8   2       81.84       83.23      8.23 o
   4   8   2       44.01       46.17      7.24 o
   6   8   2        4.86        7.68      4.06 o
  -6   9   2        1.79        5.17      3.10 o
  -5   9   2       53.28       53.55      9.10 o
  -4   9   2       60.24       69.89      9.25 o
  -3   9   2      130.13      147.56     10.35 o
  -2   9   2      230.50      223.29     11.93 o
  -1   9   2      185.00      205.42      6.91 o
   0   9   2      687.10      759.30     32.95 o
   1   9   2      112.55      105.93      5.41 o
   2   9   2        1.31        0.00      1.42 o
   3   9   2       44.70       27.04      5.41 o
   4   9   2       46.90       52.40      7.20 o
   5   9   2       47.48       32.15      9.10 o
  -6  10   2        7.03        3.10      3.19 o
  -5  10   2        5.34        5.00      3.02 o
  -3  10   2      181.43      217.88     12.66 o
  -1  10   2      129.00      129.71      5.85 o
   0  10   2       20.93       21.13      3.40 o
   1  10   2      133.35      125.85      6.09 o
   2  10   2       53.97       54.28      6.68 o
   3  10   2      155.05      170.66     12.46 o
   4  10   2        5.45        1.35      1.99 o
   5  10   2        3.32        3.36      2.86 o
  -6  11   2        4.67        0.55      2.86 o
  -5  11   2       10.85       11.78      5.20 o
  -4  11   2      101.96      126.92     10.91 o
  -3  11   2       34.99       21.21      6.31 o
  -2  11   2       14.97        9.12      3.73 o
  -1  11   2        3.07        2.28      1.50 o
   0  11   2      413.64      435.34     13.43 o
   1  11   2        3.90        0.45      1.79 o
   2  11   2       51.57       48.20      6.82 o
   3  11   2       38.54       50.51      7.08 o
   4  11   2        7.25        3.27      3.30 o
   5  11   2        4.36        5.46      2.92 o
  -5  12   2        3.70        2.92      2.85 o
  -4  12   2       17.19       26.66      6.81 o
  -3  12   2      163.94      172.47     13.09 o
  -2  12   2        7.00        3.46      3.05 o
  -1  12   2      259.14      272.36     10.48 o
   0  12   2       26.65       26.50      3.62 o
   1  12   2      214.63      238.07     28.92 o
   2  12   2       49.31       62.14      8.05 o
   3  12   2       82.81       75.59      8.91 o
   4  12   2       16.95       10.97      5.47 o
  -5  13   2       14.30        7.55      4.51 o
  -4  13   2       17.04       14.31      6.01 o
  -3  13   2       32.34       45.28      7.71 o
  -2  13   2      120.72      124.46     11.31 o
  -1  13   2       29.24       24.47      3.99 o
   0  13   2      152.24      154.44      7.42 o
   1  13   2       58.22       55.71      6.40 o
   2  13   2      101.42      110.52     10.88 o
   3  13   2       14.58        7.77      3.95 o
   4  13   2        4.93        8.27      3.86 o
   5  13   2       14.94       13.13      5.32 o
  -5  14   2       18.51       16.26      6.58 o
  -4  14   2       27.88       16.37      7.86 o
  -3  14   2        1.06        1.30      1.74 o
  -1  14   2       79.96       91.39     11.78 o
   0  14   2       18.03       21.40      4.32 o
   1  14   2       48.83       37.05      5.12 o
   3  14   2        1.31        0.18      1.54 o
   4  14   2       11.27        9.08      4.51 o
  -4  15   2       15.79        7.31      6.08 o
  -3  15   2        1.39        0.11      1.09 o
  -2  15   2       38.26       34.93      8.01 o
  -1  15   2        0.52        2.80      1.94 o
   0  15   2       53.76       49.00      5.75 o
   1  15   2       14.88        6.72      3.10 o
   2  15   2       83.99      116.23     10.69 o
   3  15   2        3.85        4.95      2.69 o
  -4  16   2       22.71       13.79      5.87 o
  -3  16   2       19.96       22.32      8.25 o
  -2  16   2       16.40       11.15      4.58 o
  -1  16   2       60.85       59.07     14.36 o
   0  16   2        2.09        0.04      1.35 o
   1  16   2       26.09       26.91      4.80 o
   2  16   2        1.35        0.00      1.02 o
   3  16   2       12.98        7.18      4.37 o
  -2  17   2        5.71       12.21      4.02 o
  -1  17   2        3.20        1.36      2.64 o
   0  17   2       22.67       30.50     10.41 o
   1  17   2        4.91        5.39      2.01 o
   2  17   2       15.75        8.86      4.99 o
   3  17   2        8.07        0.84      3.39 o
  -3  18   2        1.47        7.21      3.22 o
  -1  18   2        2.62        1.38      1.77 o
   0  18   2        4.43        1.18      3.10 o
   1  18   2       20.87       17.04      4.85 o
   2  18   2        2.75        4.04      2.35 o
  -2  19   2       10.58        4.06      4.26 o
  -1  19   2        1.35        4.15      2.78 o
   0  19   2       19.43       11.37      4.25 o
   2  19   2        2.52        2.45      2.07 o
  -1  20   2       13.19        8.65      3.52 o
   0  20   2        7.23        3.01      2.95 o
  -7  -1   3        2.97        0.00      2.24 o
  -5  -1   3       43.05       40.13      7.45 o
  -4  -1   3      275.44      286.49     12.66 o
  -3  -1   3      241.86      262.70     12.16 o
  -2  -1   3      290.56      330.58     15.98 o
  -1  -1   3      626.93      607.13     30.05 o
   0  -1   3      252.09      237.42      9.46 o
   1  -1   3      645.51      619.22     19.56 o
   2  -1   3       33.73       29.67      4.41 o
   3  -1   3      194.84      221.34     13.61 o
   4  -1   3       32.90       39.41      7.52 o
   5  -1   3       48.90       57.81      9.13 o
   6  -1   3        5.46        7.98      3.27 o
  -6   0   3        3.28        0.00      1.88 o
  -5   0   3       81.73       60.14      9.05 o
  -4   0   3      105.93      111.98      8.52 o
  -3   0   3       44.46       42.34      4.67 o
  -2   0   3      333.23      336.29     13.25 o
  -1   0   3      392.01      382.31     11.25 o
   0   0   3      940.42      903.49     33.40 o
   1   0   3      473.48      465.42     16.37 o
   2   0   3      621.48      673.47     29.23 o
   3   0   3        3.12        0.00      1.45 o
   4   0   3      390.40      413.00     21.64 o
   5   0   3       15.06       15.55      5.47 o
  -5   1   3       43.18       44.37      8.34 o
  -4   1   3      271.88      267.23     12.34 o
  -3   1   3      243.58      241.66     13.01 o
  -2   1   3      293.17      310.91     12.23 o
  -1   1   3      641.20      627.03     33.37 o
   0   1   3      246.08      242.51      6.44 o
   1   1   3      644.28      624.41     18.55 o
   2   1   3       33.86       32.83      4.37 o
   3   1   3      196.32      210.88     13.50 o
   4   1   3       31.96       31.69      6.84 o
   5   1   3       50.27       52.43      8.76 o
  -7   2   3       26.37       16.17      7.75 o
  -6   2   3        4.32        1.52      1.42 o
  -5   2   3        1.76        1.21      2.62 o
  -4   2   3       51.54       39.66      5.67 o
  -3   2   3       66.25       70.92      6.19 o
  -2   2   3      293.04      272.84     11.94 o
  -1   2   3      592.44      574.63     16.51 o
   0   2   3      633.70      617.61     18.16 o
   1   2   3      745.45      801.59     36.94 o
   2   2   3      319.00      337.39     14.85 o
   3   2   3       13.46        6.63      3.19 o
   4   2   3      449.42      417.44     24.08 o
  -7   3   3        4.16        3.80      3.10 o
  -4   3   3      366.37      388.12     18.90 o
  -3   3   3      328.46      339.88     17.85 o
  -2   3   3       70.84       64.74      6.12 o
  -1   3   3      703.49      653.09     20.27 o
   0   3   3      490.58      520.61     17.00 o
   1   3   3      612.05      636.71     22.13 o
   2   3   3       86.65       69.96      6.35 o
   3   3   3      332.39      336.73     19.76 o
   4   3   3       13.21        8.94      4.72 o
   5   3   3       45.28       29.53      8.03 o
   6   3   3        3.89        2.97      2.66 o
  -6   4   3        1.52        1.75      2.01 o
  -5   4   3      241.60      261.63     17.08 o
  -4   4   3       18.82       16.97      4.36 o
  -3   4   3      210.44      239.43     11.04 o
  -2   4   3      175.20      183.56      8.41 o
  -1   4   3      188.99      189.43      5.78 o
   0   4   3      760.63      786.16     92.18 o
   1   4   3      566.28      618.50     20.79 o
   2   4   3      170.97      166.67     10.30 o
   3   4   3       85.03       88.10      7.66 o
   4   4   3       55.35       55.78      8.72 o
   5   4   3       65.32       72.77     10.22 o
   6   4   3        7.24        4.51      3.46 o
  -6   5   3       12.39       16.28      6.08 o
  -5   5   3       54.07       43.15      7.78 o
  -4   5   3       31.57       27.49      6.05 o
  -3   5   3       12.00        6.08      3.09 o
  -2   5   3       69.71       68.51      5.96 o
  -1   5   3       25.98       26.55      3.22 o
   0   5   3      173.78      167.99     12.08 o
   1   5   3      516.44      555.36     18.27 o
   2   5   3      162.87      184.17      9.09 o
   3   5   3      331.81      334.88     14.91 o
   4   5   3        2.24        0.00      1.80 o
   5   5   3       75.36       58.69      9.36 o
  -5   6   3       82.36       94.01      9.65 o
  -4   6   3        4.89        2.59      2.37 o
  -3   6   3      251.02      282.31     12.93 o
  -2   6   3      209.53      214.88     10.14 o
  -1   6   3       84.65       82.02      6.45 o
   0   6   3      343.11      352.83     10.42 o
   1   6   3       19.72       17.93      6.09 o
   2   6   3       72.70       86.83      7.42 o
   3   6   3        3.67        2.17      2.50 o
   4   6   3       43.15       29.09      8.57 o
   5   6   3       98.98      109.12     11.85 o
  -6   7   3       33.27       39.62      9.14 o
  -4   7   3      180.62      156.12     11.42 o
  -3   7   3       74.31       83.24      7.71 o
  -2   7   3        6.58        4.29      1.99 o
  -1   7   3      128.47      134.92     10.46 o
   0   7   3      372.77      388.09     16.52 o
   1   7   3       32.99       40.87      3.45 o
   2   7   3       97.50      114.19      7.77 o
   3   7   3      179.54      174.41     12.04 o
   4   7   3       27.53       14.15      5.99 o
   5   7   3        5.74        1.46      3.30 o
  -6   8   3       12.93        4.39      3.54 o
  -5   8   3       26.90       11.42      6.57 o
  -4   8   3       78.14       57.59      8.93 o
  -3   8   3       59.10       60.82      6.50 o
  -2   8   3       44.99       33.95      6.58 o
  -1   8   3       59.86       63.60      4.07 o
   0   8   3      625.18      622.81     35.03 o
   1   8   3       31.14       30.54      6.06 o
   2   8   3      116.66      123.48      8.93 o
   3   8   3       27.85       34.12      7.54 o
   4   8   3       60.56       47.02      7.80 o
   5   8   3        6.08        4.84      3.16 o
  -6   9   3        7.89        5.16      3.05 o
  -4   9   3       56.59       61.20      8.12 o
  -3   9   3       44.14       32.77      5.78 o
  -2   9   3      105.20      118.09      8.78 o
  -1   9   3      104.07       98.49      5.23 o
   0   9   3      265.10      262.64      8.95 o
   1   9   3      188.31      200.42      9.71 o
   2   9   3       62.53       47.14      7.59 o
   3   9   3       52.34       44.31      8.06 o
   4   9   3       22.98       18.52      7.80 o
   5   9   3       11.71        9.04      4.10 o
  -6  10   3        6.02        3.93      2.96 o
  -5  10   3       21.62       25.44      8.47 o
  -4  10   3       10.42        5.52      3.32 o
  -3  10   3       32.71       38.46      6.88 o
  -2  10   3       50.18       43.93      6.36 o
  -1  10   3      143.33      151.20      7.00 o
   0  10   3      482.49      490.04     17.65 o
   1  10   3       39.43       49.96      4.16 o
   2  10   3       66.11       58.74      8.04 o
   3  10   3       23.53       28.12      5.85 o
   4  10   3       31.41       33.32      6.51 o
  -5  11   3        0.93        0.29      2.50 o
  -4  11   3       58.37       63.00      9.08 o
  -3  11   3      103.85      113.25      9.78 o
  -2  11   3        5.38        5.33      3.06 o
  -1  11   3      182.83      201.13      8.07 o
   0  11   3       93.30      100.14      5.53 o
   1  11   3       96.03      105.68      6.04 o
   2  11   3       60.19       81.09      8.41 o
   4  11   3        0.84        2.80      2.70 o
   5  11   3        1.36        4.51      2.42 o
  -5  12   3        3.66        1.38      1.85 o
  -3  12   3       27.76       42.54      6.64 o
  -2  12   3      105.35      124.01      9.93 o
  -1  12   3      153.17      171.97      7.84 o
   0  12   3      191.67      180.87      8.36 o
   1  12   3       39.10       33.94      4.81 o
   2  12   3       36.17       46.08      7.01 o
   3  12   3        4.88        0.83      1.54 o
   4  12   3       31.19       46.95      7.99 o
  -5  13   3        4.80        8.50      3.91 o
  -4  13   3       15.41       15.11      6.20 o
  -3  13   3        7.02        2.49      2.48 o
  -2  13   3        7.26        3.53      3.26 o
  -1  13   3       58.18       56.78      5.53 o
   0  13   3       33.27       43.54      5.50 o
   1  13   3      200.50      212.08     22.80 o
   2  13   3       51.64       59.74      8.71 o
   3  13   3        5.26        2.00      2.04 o
  -5  14   3       30.28       52.35      9.11 o
  -4  14   3        8.18        5.32      3.10 o
  -3  14   3        2.75        1.43      1.52 o
  -2  14   3       52.15       45.69      7.11 o
  -1  14   3       75.64       90.37      6.55 o
   0  14   3        3.62        3.53      1.90 o
   1  14   3        0.82        0.00      1.37 o
   2  14   3       12.85        9.93      4.01 o
   3  14   3        0.07        0.99      2.19 o
   4  14   3        0.75        0.00      2.55 o
  -4  15   3        8.20        6.40      3.49 o
  -3  15   3       13.09       14.41      5.60 o
  -2  15   3       10.12        6.43      3.66 o
  -1  15   3       16.59        7.83      3.70 o
   0  15   3        7.65        4.58      2.41 o
   1  15   3       20.40       22.07      4.58 o
   3  15   3        6.00        9.04      3.92 o
  -4  16   3        1.77        4.12      2.31 o
  -3  16   3       13.38       15.49      5.77 o
  -2  16   3        1.94        3.88      1.97 o
  -1  16   3       14.70       16.55      4.35 o
   0  16   3       44.96       64.84      6.19 o
   1  16   3       16.95       10.86      3.65 o
   2  16   3        4.09        8.33      4.00 o
   3  16   3        4.02        0.00      2.31 o
  -3  17   3        0.79        3.16      2.73 o
  -2  17   3       10.36        5.43      4.12 o
  -1  17   3        6.14        1.55      2.86 o
   0  17   3       13.03        9.56      3.45 o
   1  17   3        3.50        3.28      1.79 o
   2  17   3       21.39       18.38      6.81 o
  -3  18   3        3.57        3.01      2.24 o
  -2  18   3        9.25        5.25      3.03 o
  -1  18   3        1.47        0.00      1.35 o
   0  18   3        6.95        6.38      3.34 o
   1  18   3        4.00        3.59      3.14 o
   2  18   3        3.21        2.12      2.22 o
  -2  19   3        7.30        4.47      3.62 o
  -1  19   3        4.70        1.87      1.67 o
   0  19   3        6.11        4.36      3.59 o
   1  19   3        1.19        0.90      3.09 o
  -6  -1   4        1.35        0.83      2.01 o
  -5  -1   4      126.29      113.49     10.24 o
  -4  -1   4      119.77      129.77      8.97 o
  -3  -1   4      280.19      277.31     12.70 o
  -2  -1   4      120.50      125.76      7.47 o
  -1  -1   4       48.57       47.55      3.69 o
   0  -1   4      555.79      568.99     18.61 o
   1  -1   4      485.48      479.15     15.56 o
   2  -1   4        9.72        5.31      2.28 o
   3  -1   4       80.26       76.72      7.92 o
   4  -1   4       14.52        8.48      4.13 o
   5  -1   4       17.68       11.76      5.29 o
  -6   0   4       39.52       36.52      9.48 o
  -5   0   4      329.19      377.11     18.28 o
  -4   0   4       18.07        8.85      4.76 o
  -3   0   4       34.50       44.16      5.56 o
  -2   0   4      174.51      175.94      8.53 o
  -1   0   4       83.16       82.85      4.40 o
   0   0   4      906.83      925.59     27.04 o
   1   0   4       12.81       15.04      2.46 o
   2   0   4       18.21       16.53      3.70 o
   3   0   4       37.24       32.30      5.91 o
   4   0   4       48.69       49.03      8.95 o
  -6   1   4        1.18        2.74      2.24 o
  -5   1   4      124.11      152.13     11.27 o
  -4   1   4      117.65      112.93      8.65 o
  -3   1   4      280.44      253.55     12.87 o
  -2   1   4      120.38      129.64      7.44 o
  -1   1   4       43.86       45.46      3.59 o
   0   1   4      560.63      574.76     15.94 o
   1   1   4      480.89      463.05     15.97 o
   2   1   4       11.13        6.37      2.40 o
   3   1   4       78.49       84.38      7.52 o
   4   1   4       14.69       13.43      4.34 o
   5   1   4       17.80       13.52      5.84 o
  -6   2   4       12.95        3.92      4.51 o
  -5   2   4       48.73       38.50      8.19 o
  -4   2   4      170.25      152.77     12.33 o
  -3   2   4       25.17       35.37      5.07 o
  -2   2   4      179.85      179.54     11.70 o
  -1   2   4        4.88        3.34      1.65 o
   0   2   4      375.42      372.60     35.94 o
   1   2   4      160.49      147.02      5.70 o
   2   2   4      106.93      100.59      7.91 o
   3   2   4       17.40       10.94      4.71 o
   4   2   4       20.97       16.56      4.93 o
   5   2   4       25.20       48.54      9.31 o
  -6   3   4       24.74       28.82      7.91 o
  -5   3   4       59.30       81.26      9.05 o
  -4   3   4      403.50      388.73     16.93 o
  -3   3   4       26.88       34.44      5.62 o
  -2   3   4      384.32      400.87     16.16 o
  -1   3   4      286.94      311.16     10.32 o
   0   3   4      267.26      272.50     10.54 o
   1   3   4       75.62       74.26      4.90 o
   2   3   4       40.81       37.95      5.46 o
   3   3   4       72.40       74.18      8.02 o
   4   3   4       61.57       62.46      7.72 o
   5   3   4       10.39        4.77      3.66 o
  -6   4   4       29.88       25.68      9.05 o
  -5   4   4      235.77      254.27     15.46 o
  -4   4   4      185.84      168.59     11.47 o
  -3   4   4       63.47       61.83      6.10 o
  -2   4   4      147.33      151.76      8.46 o
  -1   4   4      378.43      377.92     10.84 o
   0   4   4      305.22      306.67     12.03 o
   1   4   4      270.00      279.26      8.74 o
   2   4   4       69.79       76.89      7.29 o
   3   4   4       10.89       12.86      4.71 o
   4   4   4        2.35        4.58      2.29 o
   5   4   4       20.93       19.64      7.68 o
  -6   5   4       31.61       34.25      8.31 o
  -5   5   4       41.06       52.70      7.39 o
  -4   5   4       96.16       87.41      9.66 o
  -3   5   4       31.67       24.67      5.34 o
  -2   5   4       75.21       82.79      8.62 o
  -1   5   4      273.35      284.90     33.44 o
   0   5   4       32.73       30.19      3.99 o
   1   5   4       18.12       18.47      5.00 o
   2   5   4       39.86       52.69      6.39 o
   3   5   4        7.33        3.17      3.10 o
   4   5   4       78.81       85.98      9.51 o
   5   5   4       10.67        4.91      3.91 o
  -6   6   4        8.26        7.99      4.18 o
  -5   6   4       36.77       51.99      7.75 o
  -4   6   4      173.38      194.40     12.84 o
  -3   6   4      165.33      151.54     11.27 o
  -1   6   4       86.81       95.15      7.44 o
   0   6   4       50.81       47.55      3.75 o
   1   6   4       37.36       39.86      3.93 o
   2   6   4        7.78        8.00      2.87 o
   3   6   4       29.54       40.16      7.12 o
   4   6   4        0.84        2.16      1.78 o
   5   6   4       43.56       53.94     10.59 o
  -6   7   4       24.57        8.34      5.20 o
  -5   7   4        2.89        0.78      2.04 o
  -4   7   4       89.68       85.32     10.30 o
  -3   7   4       96.65       98.36      8.68 o
  -2   7   4        4.84        3.52      2.02 o
  -1   7   4      435.39      455.51     12.82 o
   0   7   4       36.62       34.32      3.91 o
   1   7   4        2.31        1.99      1.14 o
   2   7   4       65.31       72.56      7.34 o
   3   7   4       50.31       36.49      7.40 o
   4   7   4       41.96       27.60      8.65 o
   5   7   4        0.82        5.97      2.38 o
  -6   8   4        3.91        3.15      2.54 o
  -5   8   4       11.67        6.65      3.64 o
  -4   8   4      127.69      136.34     11.06 o
  -3   8   4       25.77       29.90      5.97 o
  -2   8   4       95.42       97.67      7.93 o
  -1   8   4       23.59       31.42      9.66 o
   0   8   4      208.79      212.22      7.73 o
   1   8   4       85.19       93.26      8.20 o
   2   8   4       64.59       61.46      7.99 o
   3   8   4       19.38       10.46      4.69 o
   4   8   4        9.43       11.18      4.43 o
   5   8   4       19.53       17.33      7.66 o
  -5   9   4        6.35        0.00      2.20 o
  -4   9   4       37.99       33.31      6.95 o
  -3   9   4      188.80      195.54     11.87 o
  -2   9   4        5.91        2.47      1.70 o
  -1   9   4       85.83       91.41      5.62 o
   0   9   4       22.99       18.20      8.62 o
   1   9   4       88.77       69.19      5.63 o
   2   9   4       11.29        8.30      5.12 o
   3   9   4       21.00       11.83      5.22 o
   4   9   4       31.98       41.38      9.00 o
   5   9   4        3.15        0.00      2.14 o
  -6  10   4        0.54        7.09      2.15 o
  -5  10   4       28.42       24.99      7.01 o
  -4  10   4        6.25        4.01      2.89 o
  -3  10   4       65.21       46.74      9.21 o
  -2  10   4       88.01       99.41      9.10 o
  -1  10   4       18.63       11.85      3.33 o
   0  10   4      215.09      225.29      8.72 o
   1  10   4       17.41       25.36      3.94 o
   2  10   4       13.05       10.27      5.22 o
   3  10   4       53.77       61.96      9.01 o
   4  10   4       20.29       15.67      6.64 o
  -5  11   4        2.34        0.77      2.37 o
  -4  11   4       14.26        5.87      3.79 o
  -3  11   4      161.05      172.44     12.18 o
  -2  11   4        2.26        7.23      3.87 o
  -1  11   4      177.89      180.98     22.48 o
   0  11   4       55.94       58.35      5.72 o
   1  11   4      127.77      139.23      7.61 o
   2  11   4       12.04        4.45      3.57 o
   3  11   4       35.15       26.73      9.06 o
   4  11   4        7.49        8.97      4.52 o
  -5  12   4        8.51       12.21      5.02 o
  -4  12   4       23.05       27.71      6.89 o
  -3  12   4       60.06       47.26      7.78 o
  -2  12   4      115.51      117.33     11.06 o
  -1  12   4       27.32       34.15      5.74 o
   0  12   4      187.60      209.91      9.14 o
   1  12   4       34.36       39.16      4.71 o
   2  12   4       23.02       15.88      7.10 o
   3  12   4       15.26       21.44      5.25 o
   4  12   4       15.35       11.40      5.12 o
  -5  13   4        7.06        6.84      4.04 o
  -4  13   4        0.78        0.00      1.66 o
  -3  13   4        5.70        5.90      3.15 o
  -2  13   4       26.16       21.03      6.19 o
  -1  13   4       57.26       69.32      7.47 o
   0  13   4       20.17       29.46      7.22 o
   1  13   4       47.18       49.36      5.82 o
   2  13   4        4.48        0.41      1.87 o
   3  13   4        8.07       10.32      4.51 o
   4  13   4       26.56       30.63      8.49 o
  -4  14   4       10.57        4.09      2.78 o
  -3  14   4        9.14        1.63      3.05 o
  -2  14   4       55.61       81.33      9.20 o
  -1  14   4       11.46        9.96      3.63 o
   0  14   4       31.04       37.51     11.63 o
   1  14   4       14.59       14.72      4.00 o
   2  14   4       25.39       18.33      6.64 o
   3  14   4       10.40        6.45      3.39 o
  -4  15   4        1.43        2.24      2.27 o
  -3  15   4       12.52       14.55      5.67 o
  -2  15   4       11.37        5.93      4.01 o
  -1  15   4       44.29       46.88      5.88 o
   0  15   4       16.38        9.78      3.85 o
   1  15   4       10.33       10.04      3.28 o
  -3  16   4        2.88        2.19      2.08 o
  -2  16   4       12.60       11.17      5.12 o
  -1  16   4        2.85        4.91      2.16 o
   0  16   4       25.22       19.38      5.11 o
   1  16   4       12.16        9.04      3.62 o
   2  16   4        2.10        2.08      1.74 o
  -3  17   4        3.39        0.00      1.57 o
  -2  17   4        1.05        0.00      2.01 o
  -1  17   4       14.54        9.53      3.78 o
   0  17   4        4.55        4.22      2.38 o
   1  17   4        7.00        5.30      2.00 o
   2  17   4        5.21        0.00      2.53 o
  -2  18   4        7.28        4.79      3.07 o
  -1  18   4        0.63        1.82      2.09 o
   0  18   4        3.21        5.76      3.91 o
   1  18   4        6.11        2.73      2.01 o
  -6  -1   5        1.06        2.71      2.53 o
  -5  -1   5       20.26       29.28      7.50 o
  -4  -1   5       47.21       43.86      6.75 o
  -3  -1   5       49.06       40.85      6.70 o
  -2  -1   5      149.95      155.82      9.16 o
  -1  -1   5      110.89      111.18     16.41 o
   0  -1   5      472.14      503.27     13.86 o
   1  -1   5        0.38        0.00      0.93 o
   2  -1   5        4.99        2.78      2.65 o
   3  -1   5       13.62       10.67      5.16 o
   4  -1   5       28.04       23.37      7.05 o
   5  -1   5       17.71       25.49      7.72 o
  -6   0   5       41.01       65.56      9.50 o
  -5   0   5       39.39       37.07      7.88 o
  -4   0   5        3.50        0.00      2.25 o
  -3   0   5      364.43      351.21     18.59 o
  -2   0   5       81.38       65.05      6.59 o
  -1   0   5       91.29       83.20      4.80 o
   0   0   5      187.29      181.52      9.93 o
   1   0   5      204.90      226.92      8.74 o
   2   0   5       10.60        4.66      2.69 o
   3   0   5      130.63      144.53     12.41 o
   4   0   5        0.01        0.00      1.56 o
  -6   1   5        1.07        0.00      1.75 o
  -5   1   5       19.35       14.00      6.13 o
  -4   1   5       47.41       53.54      6.63 o
  -3   1   5       49.27       46.17      5.76 o
  -2   1   5      144.87      143.75     10.39 o
  -1   1   5      109.44      110.70      5.39 o
   0   1   5      479.58      530.99     17.02 o
   1   1   5        0.41        2.27      1.63 o
   2   1   5        3.96        0.73      1.75 o
   3   1   5       14.01        7.72      4.58 o
   4   1   5       27.83       30.03      7.16 o
   5   1   5       17.54       15.21      6.15 o
  -6   2   5        7.94       16.89      6.26 o
  -5   2   5        3.93        1.14      2.41 o
  -4   2   5      104.93      109.11     10.47 o
  -3   2   5      125.77      143.62      9.14 o
  -1   2   5       82.89       89.42     10.04 o
   0   2   5        1.12        0.30      1.31 o
   1   2   5       70.37       64.32      4.62 o
   2   2   5       23.58       40.95      5.84 o
   3   2   5       24.08       14.96      8.18 o
   4   2   5       23.41       22.82      7.96 o
   5   2   5        5.59        3.08      3.00 o
  -6   3   5        0.43        2.34      2.09 o
  -5   3   5       61.63       58.94      9.00 o
  -4   3   5        1.24        1.69      2.66 o
  -3   3   5       12.17        5.93      2.60 o
  -2   3   5      154.34      165.70      9.41 o
  -1   3   5      199.26      192.18      7.41 o
   0   3   5       95.75      104.74      5.24 o
   1   3   5        9.50        6.20      2.32 o
   2   3   5       91.74       88.47      8.75 o
   3   3   5       49.89       50.36      8.65 o
   4   3   5       32.54       21.91      6.98 o
   5   3   5       23.13       15.29      7.42 o
  -6   4   5       16.81        4.06      3.80 o
  -5   4   5       34.83       44.01      7.67 o
  -4   4   5       56.59       74.14      8.79 o
  -3   4   5       15.42        8.00      3.64 o
  -2   4   5       52.97       48.84      6.46 o
  -1   4   5       32.94       24.77      4.76 o
   0   4   5       59.66       63.56      4.68 o
   1   4   5      102.32      100.93      5.83 o
   2   4   5        7.45        7.06      3.03 o
   3   4   5       21.45        9.34      4.31 o
   4   4   5       16.83       12.42      5.02 o
   5   4   5        3.15        8.38      3.28 o
  -6   5   5        4.05        3.54      2.65 o
  -5   5   5       69.44       64.44      9.83 o
  -4   5   5        0.38        0.00      1.56 o
  -3   5   5       48.85       44.55      7.21 o
  -2   5   5        0.84        0.27      1.08 o
  -1   5   5        1.14        2.50      1.13 o
   0   5   5      224.17      234.16     17.89 o
   1   5   5       39.69       44.79      4.06 o
   2   5   5       41.43       43.83      7.17 o
   3   5   5        9.13        8.60      3.66 o
   4   5   5       19.48       13.62      6.24 o
   5   5   5       25.24       16.98      7.98 o
  -6   6   5        7.34        8.30      4.29 o
  -5   6   5        4.94        4.61      2.35 o
  -4   6   5      104.82      104.54     10.31 o
  -3   6   5        5.06        3.16      2.40 o
  -2   6   5        9.22        8.50      3.11 o
  -1   6   5       24.67       29.30      3.63 o
   0   6   5        5.66        2.60      1.41 o
   1   6   5       32.18       35.38      3.87 o
   2   6   5       35.74       31.96      7.66 o
   3   6   5       20.00       17.86      5.87 o
   4   6   5       17.80        9.57      5.13 o
   5   6   5        4.29        0.28      2.79 o
  -5   7   5       32.33       42.27      8.02 o
  -4   7   5        7.97        4.32      3.03 o
  -3   7   5       13.51        5.45      4.31 o
  -2   7   5       12.45        9.47      4.07 o
  -1   7   5       69.04       63.51      5.19 o
   0   7   5       18.10       18.86      3.95 o
   1   7   5       11.38        4.69      2.91 o
   2   7   5       45.02       49.30      7.73 o
   3   7   5        1.25        0.00      1.14 o
   4   7   5       19.75       12.20      6.88 o
  -6   8   5        2.58        5.78      2.85 o
  -5   8   5        8.42        5.00      3.04 o
  -4   8   5       86.45       93.97     10.36 o
  -3   8   5       39.81       27.06      6.59 o
  -2   8   5        6.94        7.31      2.80 o
  -1   8   5       66.35       80.67      5.87 o
   0   8   5        9.94        4.95      1.98 o
   1   8   5      236.95      232.08     12.42 o
   2   8   5       44.89       55.40      7.84 o
   3   8   5       23.02       20.92      8.03 o
   4   8   5        8.70        4.22      3.34 o
  -5   9   5        6.02        3.46      3.19 o
  -4   9   5       30.26       44.96      6.93 o
  -3   9   5       24.71       10.59      5.64 o
  -2   9   5       12.86        4.36      4.24 o
  -1   9   5       18.88       12.34      3.35 o
   0   9   5      210.02      219.73      8.71 o
   1   9   5       12.03       11.18      3.96 o
   2   9   5        7.31        6.30      3.23 o
   4   9   5       22.90       23.49      7.14 o
  -5  10   5       11.44        3.21      3.22 o
  -4  10   5        7.72       10.82      4.16 o
  -3  10   5       47.38       43.38      7.98 o
  -2  10   5        9.90        4.28      3.40 o
  -1  10   5       38.13       45.78      5.16 o
   0  10   5        0.19        3.43      2.41 o
   1  10   5       62.55       77.28      6.28 o
   2  10   5        0.99        0.00      1.80 o
   3  10   5       47.61       51.49      8.73 o
  -5  11   5        2.58        4.38      2.44 o
  -4  11   5       34.76       56.20      8.35 o
  -3  11   5       36.30       26.49      7.64 o
  -2  11   5       29.68       48.35      6.93 o
  -1  11   5       32.56       38.74      4.61 o
   0  11   5      154.37      174.44     11.07 o
   1  11   5        9.41        8.40      2.62 o
   2  11   5       47.24       38.95      8.02 o
   3  11   5        1.71        1.99      2.54 o
   4  11   5       19.40       18.67      7.42 o
  -5  12   5        3.73        4.43      3.20 o
  -4  12   5       18.20       23.23      7.30 o
  -3  12   5       36.13       33.03      7.86 o
  -2  12   5       19.26       15.44      6.96 o
  -1  12   5       39.21       39.01      4.98 o
   0  12   5        9.04        7.54      2.47 o
   1  12   5       61.39       77.57      7.09 o
   2  12   5       11.18        7.96      4.38 o
   3  12   5       18.80       16.05      7.19 o
  -3  13   5        2.77        3.17      2.55 o
  -2  13   5       23.14       17.09      7.89 o
  -1  13   5        5.13        5.10      4.21 o
   0  13   5       29.08       51.67     16.56 o
   1  13   5       11.65        4.95      2.42 o
   2  13   5       23.77       12.38      5.54 o
   3  13   5        0.63        0.48      2.09 o
  -4  14   5        7.91        6.16      3.33 o
  -3  14   5       24.39       19.45      7.09 o
  -2  14   5       17.64       15.57      6.73 o
  -1  14   5        3.27        1.72      1.73 o
   0  14   5        8.04        0.89      3.65 o
   1  14   5        7.09        5.66      2.57 o
   2  14   5       12.55       11.21      5.15 o
   3  14   5       14.23        9.42      6.27 o
  -3  15   5       10.92       12.21      4.95 o
  -2  15   5        4.78        0.00      2.60 o
  -1  15   5       10.79        5.70      2.60 o
   0  15   5       14.07        3.51      3.04 o
   1  15   5        0.83        0.35      1.34 o
   2  15   5        8.73        7.44      3.90 o
  -2  16   5       17.89        8.21      4.50 o
  -1  16   5        6.85        6.42      2.92 o
   0  16   5        3.50        4.78      1.98 o
   2  16   5        8.99        6.58      4.31 o
  -1  17   5        5.34        3.02      3.24 o
   0  17   5        5.92        5.26      2.59 o
   1  17   5        1.83        2.15      3.47 o
  -6  -1   6        5.33        0.00      2.95 o
  -5  -1   6        3.90        6.22      2.46 o
  -4  -1   6       66.74       90.49      8.65 o
  -3  -1   6       33.51       30.10      6.51 o
  -2  -1   6      184.13      178.98     10.85 o
  -1  -1   6       57.52       62.52      5.09 o
   0  -1   6      645.46      599.44     38.59 o
   1  -1   6        1.91        0.63      1.20 o
   2  -1   6       35.16       27.94      7.40 o
   3  -1   6       12.39        6.83      4.22 o
   4  -1   6        3.75        6.58      3.72 o
  -6   0   6        2.69        0.00      1.94 o
  -5   0   6        2.96        1.59      2.60 o
  -4   0   6       91.51       85.12      9.25 o
  -3   0   6      284.13      304.66     15.54 o
  -2   0   6       34.77       28.62      5.77 o
  -1   0   6       57.53       60.06      4.48 o
   0   0   6      204.24      218.63      8.78 o
   1   0   6      154.59      178.67     16.62 o
   2   0   6       55.38       63.66      8.59 o
   3   0   6       65.12       90.66      9.29 o
   4   0   6       10.06       15.50      6.40 o
  -6   1   6        5.25        9.66      3.91 o
  -5   1   6        3.99        8.20      3.49 o
  -4   1   6       66.17       75.17      9.63 o
  -3   1   6       33.56       30.35      6.18 o
  -2   1   6      181.01      176.88     10.80 o
  -1   1   6       57.31       53.39      4.68 o
   0   1   6      645.13      607.74     20.85 o
   1   1   6        1.53        0.48      1.27 o
   2   1   6       34.70       44.40      7.62 o
   3   1   6       13.57        8.16      3.96 o
   4   1   6        3.81        8.78      4.42 o
  -5   2   6       13.65        6.08      4.32 o
  -4   2   6       30.84       30.93      7.63 o
  -3   2   6       42.95       28.41      8.90 o
  -2   2   6        4.60        0.41      1.79 o
  -1   2   6      234.38      253.21      9.28 o
   0   2   6       37.24       44.42      7.94 o
   1   2   6       97.30      101.09      7.17 o
   2   2   6        5.05        1.67      2.93 o
   3   2   6        5.06        0.00      2.51 o
   4   2   6       11.86       10.21      5.96 o
  -6   3   6        3.20        1.64      2.43 o
  -4   3   6       62.23       83.41      8.65 o
  -3   3   6       62.92       61.97      8.19 o
  -2   3   6       92.84       92.42      8.34 o
  -1   3   6       11.42       11.98      4.86 o
   0   3   6      188.59      183.80      7.66 o
   1   3   6      205.99      226.36      9.51 o
   2   3   6       42.41       55.47      7.69 o
   3   3   6       12.32       13.79      6.05 o
   4   3   6        9.36        4.27      4.21 o
  -5   4   6       22.79       39.90      7.44 o
  -3   4   6      135.11      164.16     11.82 o
  -2   4   6       31.35       29.58      6.31 o
  -1   4   6      270.40      263.66     22.10 o
   0   4   6        3.35        2.23      1.20 o
   1   4   6       71.98       59.81      5.39 o
   3   4   6       24.96       23.86      5.83 o
   4   4   6       21.28       10.49      5.90 o
  -6   5   6        2.84        0.00      2.59 o
  -5   5   6        8.20        9.00      4.67 o
  -4   5   6       46.83       49.05      8.42 o
  -3   5   6        7.34        6.74      3.56 o
  -2   5   6       17.57       11.29      4.43 o
  -1   5   6       30.09       29.33      5.40 o
   0   5   6      126.08      144.72     14.17 o
   1   5   6       85.81       93.90     16.31 o
   2   5   6        7.07        0.00      1.87 o
   3   5   6       31.42       40.22      7.78 o
   4   5   6        0.90        2.67      2.95 o
  -6   6   6        3.06        0.88      2.01 o
  -5   6   6        7.59        4.92      2.94 o
  -4   6   6       20.12       31.32      5.67 o
  -2   6   6        7.99        4.64      2.59 o
  -1   6   6      166.50      170.77     11.20 o
   0   6   6       20.20       22.63      4.28 o
   1   6   6       70.76       53.14      5.93 o
   2   6   6       39.14       65.91      8.45 o
   3   6   6        4.89        4.89      2.77 o
   4   6   6       24.65       41.11      8.24 o
  -5   7   6        6.29        8.55      4.07 o
  -3   7   6       21.71       12.77      5.28 o
  -2   7   6       89.66       89.32     10.33 o
   0   7   6        5.71        4.62      3.61 o
   1   7   6       51.02       57.37      5.77 o
   2   7   6       29.73       53.18      7.74 o
   3   7   6       10.50        3.86      4.01 o
   4   7   6        0.89        0.00      1.38 o
  -5   8   6       14.50       10.57      5.91 o
  -4   8   6       34.36       39.67      8.45 o
  -3   8   6       35.46       27.80      6.23 o
  -2   8   6       46.45       52.55      7.20 o
  -1   8   6       70.90       75.50      6.54 o
   0   8   6       48.20       52.30      5.09 o
   1   8   6       53.70       56.89      5.23 o
   2   8   6       44.09       29.63      7.09 o
   3   8   6        1.80        0.00      1.50 o
   4   8   6       41.83       66.25     10.11 o
  -5   9   6       11.56        4.61      3.17 o
  -4   9   6       11.90        8.05      4.26 o
  -3   9   6        8.89       10.29      4.46 o
  -2   9   6       54.37       56.09      7.88 o
  -1   9   6       10.93        7.60      3.00 o
   0   9   6       90.90       91.73      6.76 o
   1   9   6       17.87       12.11      4.28 o
   2   9   6        5.43        4.41      2.95 o
   3   9   6       16.55       17.23      7.53 o
  -5  10   6        0.86        4.80      2.09 o
  -3  10   6       43.46       57.86      8.70 o
  -2  10   6       11.61        5.36      3.35 o
  -1  10   6       13.59        8.07      2.75 o
   0  10   6       30.73       19.42      5.43 o
   1  10   6       13.28       10.15      3.34 o
   2  10   6       41.34       45.85      8.48 o
   3  10   6        7.07        0.00      2.28 o
  -4  11   6       10.31        8.15      4.88 o
  -3  11   6       41.42       23.18      6.71 o
  -2  11   6       35.08       33.53      7.08 o
  -1  11   6       21.96       30.38      4.85 o
   0  11   6       21.13       18.40      6.73 o
   1  11   6       21.88       38.38      7.59 o
   2  11   6        6.40        5.35      4.09 o
   3  11   6       24.48       24.70      7.64 o
  -4  12   6        1.28        0.47      1.92 o
  -3  12   6       10.19        6.23      4.77 o
  -2  12   6       10.22        8.80      3.72 o
  -1  12   6       16.74       14.25      5.97 o
   0  12   6        6.99        7.66      3.55 o
   1  12   6        8.95       13.58      3.66 o
   2  12   6       16.66       13.04      5.64 o
   3  12   6        7.48        5.82      4.29 o
  -3  13   6        3.55        1.10      2.60 o
  -2  13   6        0.22        0.00      2.08 o
  -1  13   6        0.23        0.00      2.24 o
   0  13   6        9.09        5.18      2.52 o
   1  13   6       40.57       51.18      9.81 o
   2  13   6        0.11        0.43      1.91 o
  -3  14   6        6.89        4.57      3.30 o
  -2  14   6        4.31        0.32      2.63 o
  -1  14   6        5.21        2.38      3.18 o
   0  14   6        4.47        8.32      2.92 o
   1  14   6        3.23        4.20      2.02 o
   2  14   6       16.25       20.97      7.14 o
  -3  15   6        8.47        4.69      3.28 o
  -2  15   6        2.52        2.01      2.50 o
  -1  15   6        4.13        1.80      3.03 o
   0  15   6        5.26        3.51      5.07 o
   1  15   6        4.97        2.48      2.28 o
  -1  16   6        1.57        0.54      2.17 o
   0  16   6        2.56        4.14      2.03 o
  -5  -1   7        0.89        6.71      3.41 o
  -4  -1   7        3.10        5.80      2.95 o
  -3  -1   7      120.50      119.82     10.59 o
  -2  -1   7        3.26        2.58      2.36 o
  -1  -1   7      201.17      229.97     10.87 o
   0  -1   7       93.26       94.68      6.92 o
   1  -1   7       62.47       69.77      7.25 o
   2  -1   7        4.79        5.94      3.03 o
   3  -1   7       11.89       14.17      5.67 o
   4  -1   7        6.89        0.85      2.75 o
  -5   0   7        0.45        5.27      2.79 o
  -4   0   7      106.56      103.08     10.32 o
  -3   0   7       51.11       53.09      8.30 o
  -2   0   7       85.36       99.18      9.53 o
  -1   0   7       64.22       54.29     15.08 o
   0   0   7       39.05       58.02     13.29 o
   1   0   7        2.89        3.15      1.94 o
   2   0   7        6.26       10.16      4.24 o
   3   0   7        0.02        0.92      1.88 o
   4   0   7       10.84        9.85      5.12 o
  -5   1   7        0.84        0.00      1.94 o
  -4   1   7        3.15        3.52      3.41 o
  -3   1   7      120.30      124.53     10.72 o
  -2   1   7        3.23        1.92      2.75 o
  -1   1   7      199.38      219.45      9.15 o
   0   1   7       93.26      101.29      6.81 o
   1   1   7       61.70       69.56      7.32 o
   4   1   7        6.72       14.54      4.80 o
  -5   2   7        2.65        4.35      3.25 o
  -4   2   7       23.29       18.54      7.16 o
  -3   2   7        5.61        5.41      3.61 o
  -2   2   7       47.00       56.38      8.39 o
  -1   2   7      178.52      212.24     15.73 o
   0   2   7       99.50       95.21      7.00 o
   1   2   7        1.71        4.21      1.65 o
   2   2   7        6.43        3.24      2.40 o
   3   2   7        2.57        0.50      2.53 o
   4   2   7        8.48        2.60      2.95 o
  -5   3   7        0.63        0.00      1.09 o
  -4   3   7       23.58       28.83      7.90 o
  -3   3   7       61.27       82.44      8.83 o
  -2   3   7       34.84       45.68      7.47 o
  -1   3   7       51.53       51.75      6.18 o
   0   3   7       48.98       44.53      6.11 o
   1   3   7       36.04       49.92      5.77 o
   3   3   7        5.89        8.30      3.75 o
  -5   4   7       21.84       26.56      8.09 o
  -4   4   7       37.74       41.50      9.37 o
  -3   4   7       17.64       10.77      5.38 o
  -2   4   7      106.53      100.13      9.72 o
  -1   4   7       36.13       34.06      5.36 o
   0   4   7      123.74      141.21      7.80 o
   1   4   7        1.69        0.00      0.95 o
   2   4   7       22.50       16.60      6.68 o
  -5   5   7        3.32        2.68      2.55 o
  -4   5   7       31.25       35.54      7.88 o
  -3   5   7       20.89       20.82      7.19 o
  -2   5   7       41.01       55.50      7.80 o
  -1   5   7       19.96       27.77      9.26 o
   0   5   7       40.23       39.12      5.07 o
   1   5   7        2.58        2.37      1.54 o
   2   5   7       19.31       20.46      5.65 o
   3   5   7       14.52        6.30      4.91 o
  -5   6   7       30.42       24.90      8.75 o
  -4   6   7        2.99        0.00      1.74 o
  -3   6   7       11.23        7.26      4.14 o
  -2   6   7       19.23       14.55      4.97 o
  -1   6   7       19.03       30.52     10.70 o
   0   6   7       48.49       45.94      5.44 o
   1   6   7       20.37       21.53      3.97 o
   2   6   7        4.58        1.22      1.89 o
   3   6   7        3.84        0.00      1.90 o
  -5   7   7        0.03        0.30      2.57 o
  -4   7   7       28.16       14.52      7.16 o
  -3   7   7       59.40       59.80     10.24 o
  -2   7   7       44.43       70.14      8.62 o
  -1   7   7        8.62        6.91      4.30 o
   0   7   7       15.54        5.42      2.58 o
   1   7   7       59.05       72.64      6.91 o
   3   7   7       13.37       13.52      5.98 o
  -5   8   7       28.25       44.66      8.86 o
  -4   8   7        4.55       10.50      4.26 o
  -3   8   7        6.63        2.87      3.03 o
  -2   8   7       28.88       18.56      6.71 o
  -1   8   7        2.10        5.80      2.33 o
   0   8   7       53.05       54.57      5.99 o
   1   8   7       12.82        8.34      3.24 o
   2   8   7        2.96        2.63      2.41 o
   3   8   7        2.96        3.56      2.02 o
  -4   9   7       15.97        8.02      4.04 o
  -3   9   7       19.55        7.80      4.76 o
  -2   9   7        4.08        5.36      2.80 o
  -1   9   7        8.94       11.71      3.44 o
   0   9   7        4.08        2.37      1.66 o
   1   9   7       46.20       66.08      6.88 o
   2   9   7        0.18        0.00      1.89 o
  -4  10   7        3.89        5.88      2.72 o
  -3  10   7       19.85       21.39      8.03 o
  -2  10   7        0.37        0.93      1.33 o
  -1  10   7        1.33        2.47      1.20 o
   0  10   7       27.15       33.25      5.32 o
   1  10   7       18.68       24.83     12.22 o
   2  10   7       15.62        9.31      4.58 o
  -4  11   7        9.53        5.88      3.10 o
  -2  11   7        2.36        0.64      2.73 o
  -1  11   7       14.36        8.51      3.57 o
   0  11   7        5.27        0.00      2.33 o
   1  11   7       21.18        7.42      4.25 o
   2  11   7        2.31        3.88      2.96 o
  -2  12   7        3.82        0.00      2.73 o
  -1  12   7        1.27        1.34      1.89 o
   0  12   7       18.79       20.27      5.91 o
   1  12   7        7.39        4.71      1.93 o
  -3  13   7        6.25        0.73      2.50 o
  -2  13   7        1.19        0.00      1.59 o
  -1  13   7        4.02        4.28      2.09 o
   0  13   7        1.57        2.54      2.81 o
   1  13   7       10.30       16.58      4.52 o
  -2  14   7        6.48       10.37      5.81 o
  -1  14   7        0.41        0.04      1.64 o
   0  14   7        6.31        4.45      2.58 o
  -4  -1   8        2.56        3.73      3.37 o
  -3  -1   8        5.76        4.58      2.98 o
  -2  -1   8        6.65       10.14      4.02 o
  -1  -1   8        5.76        5.87      2.32 o
   1  -1   8        6.70        5.48      2.53 o
   2  -1   8       22.90       51.38      9.03 o
   3  -1   8        1.61        0.20      2.40 o
  -5   0   8        0.00        0.00      1.45 o
  -4   0   8       14.90       10.16      5.18 o
  -3   0   8        1.81        0.53      1.63 o
  -2   0   8       20.59       14.51      6.14 o
  -1   0   8        5.51        1.77      2.66 o
   0   0   8        4.40        3.24      1.96 o
   1   0   8       38.11       40.30      5.62 o
   2   0   8        3.38        3.70      2.75 o
   3   0   8       15.81        8.61      4.63 o
  -5   1   8        5.43        6.02      3.91 o
  -3   1   8        6.08        6.46      3.04 o
  -2   1   8        6.69        6.04      3.11 o
  -1   1   8        6.06        4.66      2.41 o
   0   1   8       63.51       82.03      7.65 o
   1   1   8        6.59        4.97      4.23 o
  -5   2   8        1.97        3.54      2.36 o
  -4   2   8       21.37        8.98      5.17 o
  -3   2   8        6.69        0.20      2.07 o
  -2   2   8        3.12        0.00      2.34 o
  -1   2   8        2.60        2.60      2.61 o
   0   2   8        4.21        0.50      1.61 o
   1   2   8       52.69       67.79      9.07 o
   2   2   8        1.18        0.28      2.26 o
   3   2   8       18.26       13.37      6.45 o
  -5   3   8        4.78        6.99      3.97 o
  -4   3   8        8.80        1.09      2.96 o
  -3   3   8       17.16       17.93      5.80 o
  -1   3   8       11.62       13.72      3.83 o
   0   3   8       15.19       11.19      3.85 o
   1   3   8        2.32        0.00      1.81 o
   2   3   8       13.92       11.07      5.45 o
  -4   4   8       13.67        9.60      4.26 o
  -3   4   8        4.42        0.00      1.92 o
  -2   4   8        2.77        0.38      1.84 o
  -1   4   8        9.45        9.66      3.49 o
   0   4   8       11.79        6.46      2.60 o
   1   4   8       38.26       47.35      9.78 o
  -4   5   8        0.70        0.00      1.70 o
  -3   5   8       15.34       15.91      5.75 o
  -2   5   8        0.69        0.00      1.43 o
  -1   5   8       12.60       12.25      3.72 o
   0   5   8        7.88        4.74      2.21 o
   1   5   8        2.53        0.00      1.29 o
   2   5   8       27.52       21.58      8.10 o
  -4   6   8        8.29        7.93      4.32 o
  -3   6   8        0.40        0.99      2.20 o
  -2   6   8        0.92        0.00      1.71 o
  -1   6   8        1.28        0.00      1.68 o
   0   6   8       19.53       12.11      4.31 o
   1   6   8        9.25       11.24      5.81 o
   2   6   8        0.95        0.38      1.76 o
  -4   7   8        2.96        3.69      2.25 o
  -3   7   8       17.22       17.40      6.50 o
  -2   7   8        1.50        0.69      2.04 o
  -1   7   8        5.38        3.19      3.56 o
   0   7   8       10.65        3.65      3.85 o
   1   7   8        2.00        1.82      3.36 o
   2   7   8        6.40        1.68      2.65 o
  -4   8   8        8.52        1.52      4.01 o
  -3   8   8        1.39        3.61      2.55 o
  -2   8   8       15.24        9.26      5.50 o
  -1   8   8        5.49        5.51      2.57 o
   0   8   8       12.63       16.73      5.11 o
   1   8   8        6.47        4.63      3.13 o
  -2   9   8        0.95        0.00      1.60 o
  -1   9   8        9.53        4.92      4.42 o
   0   9   8        4.58        3.72      2.13 o
   1   9   8        5.56        6.18      3.29 o
  -2  10   8        8.48       11.71      5.14 o
   0  10   8        5.54        3.93      1.77 o
   1  10   8        1.38        3.05      1.93 o
  -2  11   8        1.07        0.00      2.17 o
  -1  11   8       12.49       15.33      8.12 o
   0  11   8        8.20        2.65      2.14 o
  -1  12   8        1.44        6.48      2.42 o
  -4  -1   9        1.96        7.99      3.58 o
  -3  -1   9        1.82        0.00      1.44 o
  -2  -1   9       18.78       12.95      6.50 o
  -1  -1   9        0.69        5.00      2.40 o
   0  -1   9       25.51       21.48      5.37 o
   1  -1   9        9.46       11.50      3.92 o
  -4   0   9        0.02        0.00      2.74 o
  -3   0   9       11.98       13.40      6.21 o
  -1   0   9        8.46        8.66      3.53 o
   0   0   9        4.06        1.99      3.91 o
   1   0   9       23.09       22.94      6.35 o
  -4   1   9        1.95        7.30      3.80 o
  -2   1   9       18.69       40.73      9.71 o
  -1   1   9        0.68        2.38      4.44 o
   0   1   9       25.49       37.60     15.58 o
  -4   2   9        3.85        6.25      3.42 o
  -3   2   9       12.14        8.85      4.39 o
  -2   2   9        1.77        0.00      2.24 o
  -1   2   9       10.17        6.24      3.06 o
   0   2   9        5.19        6.58      3.80 o
   1   2   9       21.80       14.55      7.16 o
  -3   3   9        2.15        0.36      2.20 o
  -2   3   9        5.94        5.32      3.56 o
  -1   3   9        0.07        1.31      1.52 o
   0   3   9       14.94        9.73      3.67 o
   1   3   9       10.33        6.44      4.51 o
  -3   4   9        2.41        0.00      1.59 o
  -2   4   9        0.11        0.00      0.90 o
  -1   4   9       13.92        7.37      3.63 o
   0   4   9        2.86        3.35      2.30 o
   1   4   9        9.76       11.17      5.13 o
  -3   5   9        5.07        2.84      3.07 o
  -2   5   9        1.01        0.16      1.82 o
  -1   5   9        2.74        1.35      2.24 o
   0   5   9       11.25        9.63      3.66 o
   1   5   9        5.22        8.39      4.21 o
  -3   6   9        4.39        2.85      2.65 o
  -2   6   9        0.46        0.00      2.19 o
   0   6   9        2.72        4.83      2.05 o
   1   6   9       11.33        8.29      3.63 o
  -2   7   9        0.08        3.31      2.47 o
  -1   7   9        1.93        0.00      1.73 o
   0   7   9       10.22        6.13      3.96 o
  -2   8   9        3.23        5.75      2.18 o
  -1   8   9        4.76        9.19      5.04 o
   0   8   9        4.50        1.43      2.03 o
 
